# Supplementary material for: Trans-oligomerization of duplicated aminoacyl-tRNA synthetases maintains genetic code fidelity under stress
Source: Nucleic Acids Res. 2015 Oct 12;43(20):9905–17. doi: 10.1093/nar/gkv1020 (PMC4787780; doi:10.1093/nar/gkv1020)
Supplement: SUPPLEMENTARY DATA [file supp_gkv1020_nar-02261-z-2015-File010.xlsx]

## Sheet: Summary
aaRS	Quaternary structure	Genomes with duplicated genes
AlaRS	Monomeric or dimeric (a2)	4355
ArgRS	Monomeric	893
CysRS	Monomeric or dimeric (a2)	2974
GlyRS	Dimeric (a2) o tetrameric ((ab)2)	170
HisRS	Dimeric (a2)	1234			Genomes surveyed
IleRS	Monomeric	886			Bacteria	26066
LeuRS	Monomeric	451			Archaea	532
LysRS (Clas II)	Dimeric (a2)	4355			Eukarya	239
MetRS	Monomeric or dimeric (a2)	1224			Total	26837
PheRS (alpha)	Tetrameric ((ab)2)	169
PheRS (beta)		80		Genomes analyzed were those available at the JGI database (http://jgi.doe.gov/) as of 06.05. 2015
ProRS	Dimeric (a2)	1283
SerRS	Dimeric (a2)	1311
ThrRS	Dimeric (a2)	1011
TrpRS	Dimeric (a2)	3113
TyrRS	Dimeric (a2)	2010
ValRS	Monomeric	394
TOTAL		25913
GluRS, GlnRS, AspRS and AsnRS were not included in the analysis as frequent misannotation of genes was observed
Eukaryotes contain nuclear genes for cytoplasmic and mitochondrial aaRSs. Thus duplicated genes are not necessarily associated with the co-existence of two distinct enzymes in the same cell compartment. To indicate this, eukaryotic genomes with duplicated aaRS genes are shadowed in the following datasets

## Sheet: AlaRS.xls
Domain	Genome	Gene Count
B	Histophilus somni 129P (re-annotation)	2
B	Escherichia coli KTE196	2
B	Mycobacterium canettii CIPT 140070013	2
B	Escherichia coli DEC15B	2
B	Escherichia coli P0305260.3	2
B	Corynebacterium diphtheriae 241	2
B	Mycobacterium tuberculosis TB_RSA97	2
B	Kribbella flavida IFO 14399, DSM 17836	2
B	Escherichia coli O174:H21	2
B	Klebsiella pneumoniae MGH-71	2
B	Propionibacterium acnes C1	2
B	Escherichia coli UMEA 3707-1	2
B	Mycobacterium leprae TN (re-annotation)	2
B	Nocardia asiatica NBRC 100129	2
B	Mycobacterium avium paratuberculosis Pt155	2
B	Actinomyces ruminicola KPR-7B	2
B	Mycobacterium tuberculosis NA-A0008	2
B	Klebsiella pneumoniae pneumoniae KPNIH12	2
B	Escherichia coli O157:H7 Sakai (EHEC)	2
B	Klebsiella pneumoniae UHKPC07	2
B	Escherichia coli 2-474-04_S4_C1	2
B	Escherichia coli HVH 212 (3-9305343)	2
B	Escherichia coli KTE116	2
B	Mycobacterium tuberculosis OFXR-9	2
B	Klebsiella pneumoniae UHKPC09	2
B	Mycobacterium tuberculosis TB_RSA51	2
B	Mycobacterium tuberculosis BTB10-257	2
B	Mycobacterium tuberculosis TBR8	2
B	Escherichia coli 3-373-03_S1_C3	2
B	Escherichia coli HVH 195 (3-7155360)	2
B	Mycobacterium tuberculosis MD17888	2
B	Mycobacterium tuberculosis TB_RSA91	2
B	Propionibacterium avidum 44067	2
B	Mycobacterium tuberculosis WX3	2
B	Mycobacterium tuberculosis TB_RSA29	2
B	Mycobacterium tuberculosis TB_RSA33	2
B	Escherichia coli DEC15C	2
B	Mycobacterium tuberculosis TRUG0092	2
B	Escherichia coli EC4436	2
B	Escherichia coli 113303	2
B	Escherichia coli 1-110-08_S1_C2	2
B	Escherichia coli KTE4	2
B	Mycobacterium tuberculosis BTB09-036	2
B	Escherichia coli FDA504	2
B	Propionibacterium acnes 266	2
B	Escherichia coli C295_10	2
B	Escherichia coli P0298942.15	2
B	Escherichia coli HVH 44 (4-2298570)	2
B	Mycobacterium tuberculosis TKK_04_0037	2
B	Escherichia coli KTE202	2
B	Escherichia coli C900_01	2
B	Mycobacterium avium paratuberculosis Pt154	2
B	Escherichia coli 1-176-05_S4_C2	2
B	Mycobacterium tuberculosis TKK_02_0070	2
B	Escherichia coli DEC11E	2
B	Mycobacterium tuberculosis M1025	2
B	Escherichia coli MS 21-1	2
B	Escherichia coli DEC1D	2
B	Klebsiella pneumoniae CHS 09	2
B	Escherichia coli DEC1B	2
B	Mycobacterium tuberculosis TKK-01-0074	2
B	Mycobacterium tuberculosis SUMu004	2
B	Mycobacterium tuberculosis 2091HD	2
B	Escherichia coli E101	2
B	Mycobacterium tuberculosis TKK_04_0048	2
B	Mycobacterium tuberculosis TKK_04_0005	2
B	Escherichia coli M718	2
B	Mycobacterium tuberculosis MAL020195	2
B	Escherichia coli MS 119-7	2
B	Klebsiella pneumoniae UCI 55	2
B	Escherichia coli 1-110-08_S4_C1	2
B	Mycobacterium tuberculosis BTB11-192	2
B	Escherichia coli KTE28	2
B	Klebsiella pneumoniae BIDMC 4	2
B	Escherichia coli BIDMC 59	2
B	Mycobacterium tuberculosis MAL020167	2
B	Escherichia coli HVH 43 (4-2173468)	2
B	Escherichia coli O157:H7 EC4196	2
B	Escherichia coli P0301867.13	2
B	Rhodococcus sp. P14	2
B	Escherichia coli HVH 115 (4-4465997)	2
B	Escherichia coli KTE240	2
B	Escherichia coli O104:H4 H112180282	2
B	Mycobacterium tuberculosis 2097HD	2
B	Mycobacterium sp. VKM Ac-1817D	2
B	Mycobacterium tuberculosis KT-0098	2
B	Escherichia coli UMEA 3152-1	2
B	Escherichia coli P0304777.2	2
B	Mycobacterium tuberculosis TB_RSA121	2
B	Escherichia coli KTE90	2
B	Klebsiella pneumoniae CHS 60	2
B	Paenibacillus sophorae S27	2
B	Mycobacterium tuberculosis TB_RSA54	2
B	Escherichia coli 93-001	2
B	Mycobacterium tuberculosis TB_RSA18	2
B	Mycobacterium tuberculosis TB_RSA161	2
B	Mycobacterium tuberculosis PanR0407	2
B	Mycobacterium tuberculosis	2
B	Corynebacterium pseudotuberculosis FRC41	2
B	Mycobacterium tuberculosis KT-0035	2
B	Escherichia coli 0.1304	2
B	Escherichia coli 11-02913	2
B	Mycobacterium tuberculosis TKK-01-0027	2
B	Escherichia coli TW09098	2
B	Escherichia coli K1 943	2
B	Enterobacteriaceae bacterium FGI 57	2
B	Mycobacterium tuberculosis BTB11-343	2
B	Escherichia coli O104:H4 E112/10	2
B	Escherichia coli HVH 200 (4-4449924)	2
B	Mycoplasma pulmonis UAB CTIP (re-annotation)	2
B	Escherichia coli 10.0821	2
B	Sutterella parvirubra YIT 11816	2
B	Propionibacterium acnes J139	2
B	Mycobacterium tuberculosis 1615	2
B	Mycobacterium tuberculosis BTB10-295	2
B	Mycobacterium ulcerans Agy99	2
B	Escherichia coli P0299917.2	2
B	Escherichia coli HVH 46 (4-2758776)	2
B	Escherichia coli O91	2
B	Escherichia coli BIDMC 43b	2
B	Mycobacterium tuberculosis TB_RSA41	2
B	Mycobacterium tuberculosis TB_RSA89	2
B	Escherichia coli HVH 161 (4-3119890)	2
B	Escherichia coli EC1734	2
B	Mycobacterium tuberculosis Haarlem	2
B	Mycobacterium tuberculosis TKK_04_0015	2
B	Mycobacterium tuberculosis TB_RSA80	2
B	Mycobacterium tuberculosis TKK-01-0055	2
B	Nocardia farcinica IFM 10152 (re-annotation)	2
B	Escherichia coli O104:H4 Ec11-4986	2
B	Klebsiella pneumoniae MGH 64	2
B	Mycobacterium tuberculosis MD15855	2
B	Kocuria rhizophila P7-4	2
B	Mycobacterium tuberculosis H37Rv (re-annotation)	2
B	Mycobacterium tuberculosis TKK-01-0014	2
B	Escherichia sp. TW09308	2
B	Escherichia coli MA6	2
B	Escherichia coli KTE119	2
B	Escherichia coli KTE153	2
B	Escherichia coli KTE225	2
B	Escherichia coli KTE228	2
B	Mycobacterium tuberculosis MD13878	2
B	Klebsiella pneumoniae DMC1097	2
B	Escherichia coli KTE24	2
B	Mycobacterium tuberculosis TB_RSA05	2
B	Mycobacterium tuberculosis M1978	2
B	Mycobacterium tuberculosis TB_RSA113	2
B	Escherichia coli 2-210-07_S3_C2	2
B	Mycobacterium massiliense 1S-152-0914	2
B	Escherichia coli UMEA 3323-1	2
B	Escherichia coli 6-175-07_S1_C3	2
B	Mycobacterium tuberculosis H37RvMA	2
B	Escherichia coli HVH 35 (4-2962667)	2
B	Escherichia coli DEC13A	2
B	Mycobacterium tuberculosis PanR0501	2
B	Klebsiella pneumoniae UCI 25	2
B	Mycobacterium tuberculosis OFXR-2	2
B	Mycobacterium abscessus 5S-0422	2
B	Escherichia coli NCCP15647	2
B	Klebsiella pneumoniae VA360	2
B	Escherichia coli UMEA 3391-1	2
B	Amycolatopsis rifamycinica 46095	2
B	Escherichia coli EC4439	2
B	Mycobacterium tuberculosis KT-0080	2
B	Escherichia coli 2850750	2
B	Escherichia coli HVH 128 (4-7030436)	2
B	Mycobacterium tuberculosis KT-0022	2
B	Mycobacterium tuberculosis BTB04-097	2
B	Escherichia coli HVH 9 (4-6942539)	2
B	Mycobacterium tuberculosis KT-0026	2
B	Escherichia coli S7380	2
B	Mycobacterium tuberculosis PanR0903	2
B	Escherichia coli AB42554418-isolate1	2
B	Mycobacterium tuberculosis TB_RSA104	2
B	Escherichia coli KTE157	2
B	Mycobacterium tuberculosis 2104HD	2
B	Mycobacterium tuberculosis BTB11-195	2
B	Mycobacterium tuberculosis TKK_02_0073	2
B	Mycobacterium tuberculosis TKK-01-0020	2
B	Mycobacterium tuberculosis WX1	2
B	Escherichia coli 11-02093	2
B	Escherichia coli P0302308.1	2
B	Escherichia coli 3-073-06_S4_C3	2
B	Propionibacterium acnes SK182B-JCVI	2
B	Mycobacterium tuberculosis XTB13-097	2
B	Mycobacterium tuberculosis TRUG0041	2
B	Escherichia coli KTE48	2
B	Propionibacterium acnes HL042PA3	2
B	Escherichia coli 2-474-04_S3_C1	2
B	Mycobacterium tuberculosis KT-0078	2
B	Escherichia coli 1-392-07_S4_C3	2
B	Escherichia coli O127:H6 E2348/69 subUMD753	2
B	Mycobacterium tuberculosis BTB08-001	2
B	Klebsiella pneumoniae BIDMC 16	2
B	Klebsiella pneumoniae RYC492	2
B	Amycolatopsis orientalis DSM 46075	2
B	Mycobacterium tuberculosis OFXR-27	2
B	Mycobacterium tuberculosis TRUG0124	2
B	Escherichia coli EC1846	2
B	Escherichia coli HVH 152 (4-3447545)	2
B	Mycobacterium tuberculosis PanR0707	2
B	Mycobacterium tuberculosis BTB04-158	2
B	Mycobacterium avium paratuberculosis 1281	2
B	Mycobacterium tuberculosis TKK_04_0140	2
B	Escherichia coli H299	2
B	Klebsiella pneumoniae BIDMC 22	2
B	Klebsiella pneumoniae CHS 74	2
B	Escherichia coli KTE25	2
B	Klebsiella pneumoniae 540_1460	2
B	Escherichia coli KTE160	2
B	Klebsiella pneumoniae CHS 37	2
B	Escherichia coli EPECa12	2
B	Mycobacterium tuberculosis H37Ra	2
B	Mycobacterium tuberculosis NRITLD44	2
B	Mycobacterium tuberculosis TKK-01-0023	2
B	Mycobacterium avium avium 3388	2
B	Escherichia coli 1-182-04_S1_C1	2
B	Escherichia coli MS 85-1	2
B	Escherichia coli 1-110-08_S4_C3	2
B	Escherichia coli 5-172-05_S3_C3	2
B	Propionibacterium acnes HL087PA1	2
B	Nocardia brasiliensis NBRC 14402	2
B	Escherichia coli C732_98	2
B	Mycobacterium tuberculosis KT-0011	2
B	Mycobacterium tuberculosis CCDC5079	2
B	Mycobacterium tuberculosis TBR51	2
B	Geodermatophilus normandii DSM 45417	2
B	Escherichia coli 3-267-03_S3_C1	2
B	Mycobacterium tuberculosis TKK_03_0024	2
B	Escherichia coli O157:H- H 2687	2
B	Mycobacterium tuberculosis TKK_04_0080	2
B	Escherichia coli UMEA 3703-1	2
B	Escherichia coli B29-2	2
B	Escherichia coli DEC7D	2
B	Escherichia coli MC21	2
B	Escherichia sp. 1_1_43	2
B	Escherichia coli Tx1686	2
B	Escherichia coli K1 934	2
B	Klebsiella pneumoniae DMC0799	2
B	Mycobacterium tuberculosis TKK-01-0072	2
B	Escherichia coli KTE11	2
B	Mycobacterium tuberculosis MD15956	2
B	Mycobacterium massiliense 1S-153-0915	2
B	Mycobacterium tuberculosis MD19043	2
B	Escherichia coli P0304777.4	2
B	Corynebacterium pseudotuberculosis 31	2
B	Escherichia coli O26:H11 CVM10030	2
B	Mycobacterium gilvum PYR-GCK	2
B	Mycobacterium bovis BCG Prague	2
B	Klebsiella pneumoniae CHS 64	2
B	Escherichia coli 96.0428	2
B	Escherichia coli K1 910	2
B	Mycobacterium intracellulare M.i.198	2
B	Escherichia coli KTE56	2
B	Propionibacterium acnes HL059PA1	2
B	Klebsiella pneumoniae MGH 31	2
B	Bacillus subtilis BEST7613	2
B	Mycobacterium tuberculosis TB_RSA45	2
B	Mycobacterium tuberculosis TB_RSA130	2
B	Escherichia coli KOEGE 7 (16a)	2
B	Klebsiella pneumoniae BIDMC 52	2
B	Escherichia coli 99.0713	2
B	Escherichia coli UMEA 3159-1	2
B	Mycobacterium tuberculosis MAL020211	2
B	Peptoniphilus lacrimalis DNF00528	2
B	Klebsiella pneumoniae UHKPC28	2
B	Mycobacterium tuberculosis TB_RSA140	2
B	Klebsiella pneumoniae CHS 66	2
B	Gordonia alkanivorans NBRC 16433	2
B	Escherichia coli 1047	2
B	Mycobacterium tuberculosis TKK_04_0045	2
B	Klebsiella sp. 10982	2
B	Klebsiella pneumoniae JM45	2
B	Mycobacterium sp. 141	2
B	Escherichia coli BIDMC 17A	2
B	Escherichia coli UMEA 3140-1	2
B	Mycobacterium tuberculosis M2113	2
B	Mycobacterium tuberculosis KZN 605 (XDR)	2
B	Klebsiella pneumoniae UHKPC06	2
B	Mycobacterium tuberculosis 16955	2
B	Escherichia coli DEC2D	2
B	Klebsiella pneumoniae BIDMC 61	2
B	Mycobacterium tuberculosis TB_RSA149	2
B	Escherichia coli MS 145-7	2
B	Mycobacterium tuberculosis 1429BH	2
B	Escherichia coli 1-250-04_S4_C2	2
B	Enterobacter sp. BIDMC 33B	2
B	Mycobacterium tuberculosis TKK_02_0039	2
B	Escherichia coli FRIK2001	2
B	Escherichia coli p0305293.9	2
B	Escherichia coli CS05	2
B	Mycobacterium tuberculosis TB_RSA139	2
B	Escherichia coli 10810	2
B	Escherichia coli C497_10	2
B	Escherichia coli UCI 53	2
B	Corynebacterium diphtheriae C7 (beta)	2
B	Mycobacterium tuberculosis MAL010124	2
B	Escherichia coli UMEA 3718-1	2
B	Mycobacterium tuberculosis TKK_05SA_0020	2
B	Escherichia coli HVH 53 (4-0631051)	2
B	Klebsiella pneumoniae MGH 29	2
B	Mycobacterium rhodesiae JS60	2
B	Mycobacterium tuberculosis TKK_02_0046	2
B	Mycobacterium africanum MAL020107	2
B	Mycobacterium tuberculosis BTB10-092	2
B	Escherichia coli O113:H12 96.154	2
B	Klebsiella pneumoniae WGLW3	2
B	Gordonia amarae NBRC 15530	2
B	Mycobacterium tuberculosis SUMu007	2
B	Rhodococcus fascians A22b	2
B	Klebsiella pneumoniae pneumoniae KpMDU1	2
B	Mycobacterium tuberculosis TRUG0106	2
B	Mycobacterium tuberculosis KT-0077	2
B	Mycobacterium tuberculosis TB_RSA59	2
B	Propionibacterium acnes HL082PA2	2
B	Mycobacterium tuberculosis TRUG0107	2
B	Mycobacterium abscessus 4S-0206	2
B	Escherichia coli BCE019_MS-13	2
B	Escherichia coli 96.0427	2
B	Mycobacterium tuberculosis 8442	2
B	Klebsiella oxytoca MGH 42	2
B	Escherichia coli HVH 33 (4-2174936)	2
B	Corynebacterium pseudotuberculosis 267	2
B	Escherichia coli O111:NM B171 (EPEC2)	2
B	Clostridium phytofermentans KNHs212	2
B	Escherichia coli UMEA 3632-1	2
B	Klebsiella pneumoniae CHS 24	2
B	Escherichia coli 6-319-05_S4_C3	2
B	Corynebacterium pseudotuberculosis 42/02-A	2
B	Escherichia coli EC1863	2
B	Mycobacterium abscessus 3A-0930-R	2
B	Salmonella enterica enterica sv. Agona SH11G1113	2
B	Amycolatopsis mediterranei DSM 40773	2
B	Mycobacterium tuberculosis TB_RSA13	2
B	Escherichia coli DEC7C	2
B	Escherichia coli 1-176-05_S4_C1	2
B	Klebsiella pneumoniae KP3-S	2
B	Escherichia coli LY180	2
B	Escherichia coli KTE177	2
B	Escherichia coli W	2
B	Amycolatopsis methanolica 239, DSM 44096	2
B	Mycobacterium tuberculosis MAL010105	2
B	Escherichia coli KTE208	2
B	Mycobacterium tuberculosis TB_RSA25	2
B	Escherichia coli UMEA 3304-1	2
B	Mycobacterium tuberculosis TB_RSA30	2
B	Escherichia coli 3-105-05_S4_C2	2
B	Mycobacterium tuberculosis TKK_04_0094	2
B	Escherichia coli HVH 178 (4-3189163)	2
B	Escherichia coli KTE162	2
B	Mycobacterium bovis D 4155	2
B	Escherichia coli 681	2
B	Mycobacterium abscessus 5S-0708	2
B	Escherichia coli 99.1793	2
B	Mycobacterium tuberculosis TRUG0076	2
B	Klebsiella pneumoniae UCI 42	2
B	Thermobifida cellulosilytica TB100	2
B	Mycobacterium sp. MCS	2
B	Escherichia coli O104:H4 TY-2482	2
B	Klebsiella pneumoniae CHS 55	2
B	Propionibacterium acnes DSM 1897	2
B	Escherichia coli UMEA 3318-1	2
B	Klebsiella pneumoniae KP2-R	2
B	Mycobacterium africanum MAL010131	2
B	Escherichia coli HVH 48 (4-2658593)	2
B	Escherichia coli KTE91	2
B	Escherichia coli 2-177-06_S3_C2	2
B	Escherichia coli 38.27	2
B	Mycobacterium tuberculosis TKK_03_0059	2
B	Escherichia coli B108	2
B	Mycobacterium tuberculosis TKK_02_0036	2
B	Mycobacterium tuberculosis TRUG0045	2
B	Mycobacterium tuberculosis TB_RSA53	2
B	Escherichia coli DEC8C	2
B	Mycobacterium tuberculosis 1010SM	2
B	Escherichia coli HVH 16 (4-7649002)	2
B	Klebsiella oxytoca M5al	2
B	Escherichia coli 112469218-isolate1	2
B	Klebsiella pneumoniae UCI 19	2
B	Escherichia coli 6.0172	2
B	Escherichia coli KTE176	2
B	Escherichia coli DH5a	2
B	Escherichia coli HVH 22 (4-2258986)	2
B	Mycobacterium tuberculosis NRITLD57	2
B	Actinomyces graevenitzii F0530	2
B	Mycobacterium sp. UM_RHS	2
B	Amycolatopsis orientalis DSM 40040	2
B	Mycobacterium tuberculosis TKK-01-0086	2
B	Mycobacterium tuberculosis TB_RSA145	2
B	Escherichia coli HVH 139 (4-3192644)	2
B	Mycobacterium tuberculosis TKK_03_0020	2
B	Mycobacterium tuberculosis MAL020208	2
B	Mycobacterium tuberculosis TBR31	2
B	Escherichia coli BCE006_MS-23	2
B	Klebsiella pneumoniae UCICRE 6	2
B	Klebsiella pneumoniae UHKPC24	2
B	Mycobacterium tuberculosis MD16577	2
B	Propionibacterium acnes HL096PA2	2
B	Klebsiella pneumoniae VAKPC252	2
B	Klebsiella pneumoniae UHKPC 52	2
B	Mycobacterium tuberculosis TBR47	2
B	Escherichia coli 2866550	2
B	Mycobacterium tuberculosis M2249	2
B	Escherichia coli BIDMC 82	2
B	Mycobacterium africanum MAL020135	2
B	Mycobacterium gilvum Spyr1	2
B	Enterobacter aerogenes MGH-77	2
B	Escherichia coli 2-474-04_S4_C3	2
B	Mycobacterium tuberculosis VRF CWCF XDRTB 1028	2
B	Rothia mucilaginosa Lim (High quality draft)	2
B	Escherichia coli KTE88	2
B	Escherichia coli 910096-2	2
B	Agrobacterium radiobacter DSM 30147	2
B	Escherichia coli DEC4B	2
B	Escherichia coli O8:H- 5.0588	2
B	Escherichia coli MP021017.6	2
B	Klebsiella pneumoniae 700603	2
B	Klebsiella pneumoniae BIDMC 46b	2
B	Escherichia coli B90	2
B	Mycobacterium bovis BCG Mexico	2
B	Rhodococcus sp. BCP1	2
B	Mycobacterium tuberculosis TB_RSA180	2
B	Mycobacterium tuberculosis TKK_02_0071	2
B	Escherichia coli C79_08	2
B	Escherichia coli EC1845	2
B	Mycobacterium tuberculosis KT-0072	2
B	Mycobacterium tuberculosis CDC1551A	2
B	Escherichia coli 6-537-08_S4_C2	2
B	Escherichia coli KTE125	2
B	Escherichia coli P0304816.9	2
B	Propionibacterium acnes HL063PA2	2
B	Escherichia coli KTE74	2
B	Clostridium tunisiense TJ	2
B	Escherichia coli O144 53638	2
B	Mycobacterium tuberculosis XTB13-096	2
B	Mycobacterium tuberculosis MAL010133	2
B	Mycobacterium bovis Kc 9614	2
B	Escherichia coli TT12B	2
B	Mycobacterium tuberculosis BTB07-275	2
B	Klebsiella pneumoniae MGH 20	2
B	Microlunatus phosphovorus NM-1	2
B	Mycobacterium tuberculosis TB_RSA177	2
B	Mycobacterium tuberculosis CAS/NITR204	2
B	Escherichia coli 97.0007	2
B	Escherichia coli 7-233-03_S3_C3	2
B	Escherichia coli P0299917.8	2
B	Mycobacterium abscessus 3A-0122-R	2
B	Escherichia coli 99.0839	2
B	Mycobacterium tuberculosis TRUG0084	2
B	Escherichia coli EC536	2
B	Mycobacterium tuberculosis SUMu001	2
B	Shigella boydii 965-58	2
B	Escherichia coli 7-233-03_S1_C2	2
B	Mycobacterium tuberculosis TKK_02_0069	2
B	Escherichia coli UCI 57	2
B	Shigella flexneri 1235-66	2
B	Escherichia coli 907672	2
B	Escherichia coli J96	2
B	Escherichia coli EC4127	2
B	Mycobacterium tuberculosis TKK_04_0036	2
B	Escherichia coli FDA507	2
B	Escherichia coli O101:Hhnm B41	2
B	Escherichia coli E128010	2
B	Mycobacterium tuberculosis TKK_02_0067	2
B	Escherichia coli P0304816.1	2
B	Mycobacterium tuberculosis TB_RSA103	2
B	Escherichia coli MP021552.8	2
B	Mycobacterium tuberculosis MAL020179	2
B	Escherichia coli MC19	2
B	Escherichia coli EC4402	2
B	Propionibacterium acnes PRP-38	2
B	Mycobacterium tuberculosis BTB03-144	2
B	Mycobacterium avium paratuberculosis Pt146	2
B	Mycobacterium smegmatis MC2 155	2
B	Mycobacterium tuberculosis BTB07-034	2
B	Sutterella wadsworthensis HGA0223	2
B	Escherichia coli O153:H- 3.3884	2
B	Mycobacterium abscessus MAB_091912_2455	2
B	Escherichia coli UMEA 3489-1	2
B	Mycobacterium tuberculosis TKK-01-0085	2
B	Mycobacterium tuberculosis TKK_04_0006	2
B	Escherichia coli P0299438.7	2
B	Mycobacterium tuberculosis OSDD493	2
B	Mycobacterium tuberculosis TKK_04_0129	2
B	Escherichia coli W25K	2
B	Escherichia coli UMEA 3208-1	2
B	Moritella marina ATCC 15381	2
B	Propionibacterium acnes HL037PA2	2
B	Escherichia coli 99.0816	2
B	Escherichia sp. 3_2_53FAA	2
B	Mycobacterium tuberculosis M1848	2
B	Nocardia veterana NBRC 100344	2
B	Escherichia coli O104:H4 11-4522	2
B	Escherichia coli O45:K1 S88	2
B	Klebsiella pneumoniae BIDMC 18B	2
B	Mycobacterium tuberculosis TKK_04_0054	2
B	Escherichia coli KTE223	2
B	Klebsiella pneumoniae 120_1020	2
B	Mycobacterium tuberculosis KT-0081	2
B	Escherichia coli P0299438.5	2
B	Escherichia coli P0301867.11	2
B	Mycobacterium tuberculosis TKK_04_0020	2
B	Escherichia coli MGH 58	2
B	Klebsiella pneumoniae CHS 41	2
B	Mycobacterium tuberculosis TKK_04_0064	2
B	Mycobacterium tuberculosis MD17615	2
B	Propionibacterium acnes FZ1/2/0	2
B	Escherichia coli CHS 68	2
B	Escherichia coli PA11	2
B	Escherichia coli DH10B	2
B	Escherichia coli EC4448	2
B	Klebsiella pneumoniae CHS 20	2
B	Klebsiella oxytoca 10-5245	2
B	Escherichia coli 199900.1	2
B	Mycobacterium tuberculosis SUMu002	2
B	Actinopolyspora mortivallis HS-1, DSM 44261	2
B	Mycobacterium abscessus 6G-0212	2
B	Mycobacterium sp. H4Y	2
B	Corynebacterium ulcerans 809	2
B	Mycobacterium massiliense 2B-0912-R	2
B	Escherichia coli MS 69-1	2
B	Mycobacterium tuberculosis BTB12-046	2
B	Escherichia coli H397	2
B	Escherichia coli 2-460-02_S1_C3	2
B	Escherichia coli EC96038	2
B	Propionibacterium acnes HL045PA1	2
B	Mycobacterium bovis BCG Korea 1168P	2
B	Escherichia coli 09BKT078844	2
B	Mycobacterium tuberculosis SK-C	2
B	Mycobacterium tuberculosis TKK_05SA_0019	2
B	Escherichia coli HVH 143 (4-5674999)	2
B	Mycobacterium tuberculosis TKK_04_0007	2
B	Escherichia coli KOEGE 44 (106a)	2
B	Escherichia coli P0305260.2	2
B	Escherichia coli BIDMC 17B	2
B	Mycobacterium tuberculosis SUMu006	2
B	Amycolatopsis vancoresmycina DSM 44592	2
B	Klebsiella pneumoniae CHS 51	2
B	Klebsiella pneumoniae LCT-KP182	2
B	Escherichia coli HVH 59 (4-1119338)	2
B	Mycobacterium tuberculosis OFXR-4	2
B	Escherichia coli DEC6C	2
B	Escherichia coli 2735000	2
B	Mycobacterium tuberculosis XTB13-131	2
B	Mycobacterium abscessus M148	2
B	Escherichia coli K1 929	2
B	Mycobacterium tuberculosis TKK-01-0010	2
B	Propionibacterium acnes HL110PA2	2
B	Mycobacterium tuberculosis TRUG0085	2
B	Klebsiella pneumoniae BIDMC 12B	2
B	Escherichia coli UMEA 3215-1	2
B	Mycobacterium tuberculosis TKK_04_0072	2
B	Mycobacterium tuberculosis KT-0008	2
B	Escherichia coli PA25	2
B	Escherichia coli BIDMC 43a	2
B	Nocardia thailandica NBRC 100428	2
B	Nocardia carnea NBRC 14403	2
B	Escherichia coli 2853500	2
B	Klebsiella pneumoniae UHKPC02	2
B	Mycobacterium tuberculosis MD16265	2
B	Mycobacterium tuberculosis KT-0045	2
B	Escherichia coli BW25113	2
B	Mycobacterium tuberculosis TB_RSA194	2
B	Escherichia coli S6400	2
B	Mycobacterium canettii CIPT 140070005	2
B	Klebsiella pneumoniae pneumoniae KP5-1	2
B	Mycobacterium tuberculosis TB_RSA157	2
B	Escherichia coli EC1864	2
B	Escherichia coli HVH 215 (4-3008371)	2
B	Mycobacterium tuberculosis TB_RSA170	2
B	Saccharopolyspora erythraea D	2
B	Escherichia coli BIDMC 64	2
B	Escherichia coli O157:H7 EDL933	2
B	Escherichia coli HVH 132 (4-6876862)	2
B	Escherichia coli P0302293.6	2
B	Mycobacterium tuberculosis OFXR-30	2
B	Escherichia coli TW07945	2
B	Escherichia coli LAU-EC10	2
B	Escherichia coli ATCC BAA-2196	2
B	Escherichia coli HVH 127 (4-7303629)	2
B	Mycobacterium tuberculosis BTB10-001	2
B	Mycobacterium tuberculosis XDR KZN 605	2
B	Escherichia coli XH001	2
B	Escherichia coli S6662	2
B	Mycobacterium tuberculosis BTB09-382	2
B	Klebsiella pneumoniae pneumoniae PittNDM01	2
B	Escherichia coli TX1999	2
B	Escherichia coli DEC12B	2
B	Escherichia coli P0305260.11	2
B	Escherichia coli EC4013	2
B	Cellulomonas sp. URHD0024	2
B	Dermacoccus sp. Ellin185	2
B	Mycobacterium tuberculosis TB_RSA60	2
B	Enterobacter aerogenes UCI 15	2
B	Escherichia coli KTE63	2
B	Escherichia coli O26:H11 H30	2
B	Kocuria atrinae C3-8	2
B	Klebsiella pneumoniae rhinoscleromatis SB3432	2
B	Mycobacterium marinum E11	2
B	Escherichia coli PA15	2
B	Mycobacterium tuberculosis XTB13-218	2
B	Escherichia coli PA47	2
B	Klebsiella pneumoniae 7699	2
B	Mycobacterium tuberculosis TRUG0030	2
B	Amycolatopsis benzoatilytica DSM 43387	2
B	Mycobacterium tuberculosis TB_RSA15	2
B	Mycobacterium tuberculosis TBR74	2
B	Klebsiella pneumoniae pneumoniae KPNIH23	2
B	Mycobacterium tuberculosis TKK-01-0044	2
B	Klebsiella pneumoniae pneumoniae KPNIH9	2
B	Mycobacterium tuberculosis M2006	2
B	Mycobacterium tuberculosis MD18498	2
B	Escherichia coli MC23	2
B	Escherichia coli H489	2
B	Gordonia malaquae NBRC 108250	2
B	Klebsiella oxytoca 10-5250	2
B	Escherichia coli CE549	2
B	Klebsiella pneumoniae BIDMC 10	2
B	Escherichia coli UCI 66	2
B	Clostridium cellulosi CS-4-4	2
B	Shigella sonnei 53G	2
B	Klebsiella pneumoniae BIDMC 60	2
B	Mycobacterium tuberculosis BTB11-047	2
B	Mycobacterium tuberculosis XDR1219	2
B	Escherichia coli 2-005-03_S1_C3	2
B	Escherichia coli KTE237	2
B	Mycobacterium tuberculosis BTB10-005	2
B	Escherichia coli O104:H4 Ec11-6006	2
B	Mycobacterium sp. VKM Ac-1816D	2
B	Escherichia coli BIDMC 37	2
B	Escherichia coli SWW33	2
B	Escherichia coli KTE22	2
B	Mycobacterium tuberculosis TKK_02_0034	2
B	Mycobacterium abscessus 4S-0726-RB	2
B	Escherichia coli UMEA 3341-1	2
B	Escherichia coli UMEA 3151-1	2
B	Mycobacterium tuberculosis TB_RSA119	2
B	Mycobacterium tuberculosis TKK_04_0067	2
B	Mycobacterium tuberculosis TKK_03_0033	2
B	Escherichia coli 180200	2
B	Escherichia coli O44:H18 042 (EAEC)	2
B	Clostridium sp. KNHs205	2
B	Escherichia coli IAI39	2
B	Escherichia coli KTE146	2
B	Klebsiella pneumoniae BWH 22	2
B	Klebsiella pneumoniae 342	2
B	Escherichia coli B114	2
B	Mycobacterium tuberculosis TKK-01-0026	2
B	Escherichia coli BIDMC 74	2
B	Mycobacterium tuberculosis BTB12-384	2
B	Escherichia coli 1-182-04_S1_C2	2
B	Mycobacterium tuberculosis BTB13-127	2
B	Escherichia coli TA007	2
B	Rhodococcus sp. DK17	2
B	Mycobacterium tuberculosis M1787	2
B	Klebsiella pneumoniae UHKPC61	2
B	Mycobacterium tuberculosis MAL020182	2
B	Mycobacterium tuberculosis H3986	2
B	Klebsiella pneumoniae BIDMC 68	2
B	Mycobacterium tuberculosis TKK_04_0023	2
B	Mycobacterium tuberculosis MAL020110	2
B	Mycobacterium tuberculosis MAL010088	2
B	Mycobacterium tuberculosis XTB13-231	2
B	Pseudonocardia spinosispora DSM 44797	2
B	Mycobacterium tuberculosis BTB08-093	2
B	Escherichia coli 27A	2
B	Mycobacterium tuberculosis TKK-01-0090	2
B	Escherichia coli HVH 216 (4-3042952)	2
B	Bacillus sp. SG-1	2
B	Escherichia coli UMEA 3201-1	2
B	Escherichia coli HVH 90 (4-3191362)	2
B	Mycobacterium tuberculosis TKK-01-0075	2
B	Escherichia coli H263	2
B	Mycobacterium tuberculosis XTB13-098	2
B	Mycobacterium tuberculosis PanR0311	2
B	Mycobacterium tuberculosis TKK-01-0048	2
B	Escherichia coli HVH 4 (4-7276109)	2
B	Mycobacterium africanum MAL010102	2
B	Mycobacterium tuberculosis TKK_03_0109	2
B	Klebsiella pneumoniae CHS 05	2
B	Escherichia coli O145:H28 RM13516 (RM13516 fininshed genome)	2
B	Escherichia coli UMEA 3122-1	2
B	Escherichia coli 3-020-07_S1_C1	2
B	Mycobacterium tuberculosis TB_RSA108	2
B	Mycobacterium tuberculosis TB_RSA55	2
B	Mycobacterium tuberculosis T17	2
B	Lactococcus lactis lactis YF11	2
B	Mycobacterium tuberculosis TB_RSA14	2
B	Nocardia sp. CNY236	2
B	Mycobacterium tuberculosis XDR KZN 4207	2
B	Amycolatopsis balhimycina FH 1894	2
B	Escherichia coli P0305260.5	2
B	Mycobacterium tuberculosis KT-0023	2
B	Klebsiella pneumoniae pneumoniae UKKV901664	2
B	Escherichia coli DEC7B	2
B	Escherichia coli FRIK523	2
B	Escherichia coli HVH 214 (4-3062198)	2
B	Cryptosporangium arvum YU 629-21, DSM 44712	2
B	Mycobacterium tuberculosis TB_RSA43	2
B	Klebsiella pneumoniae pneumoniae KPNIH20	2
B	Escherichia coli HVH 117 (4-6857191)	2
B	Mycobacterium tuberculosis TB_RSA83	2
B	Escherichia coli Nissle 1917	2
B	Escherichia coli 4-203-08_S4_C3	2
B	Mycobacterium tuberculosis TB_RSA122	2
B	Mycobacterium tuberculosis XTB13-209	2
B	Escherichia coli O26:H11 11368	2
B	Escherichia coli KTE137	2
B	Mycobacterium abscessus 159	2
B	Mycobacterium tuberculosis 51628	2
B	Escherichia coli 95.0183	2
B	Mycobacterium tuberculosis BTB07-261	2
B	Nocardia exalbida NBRC 100660	2
B	Mycobacterium tuberculosis TB_RSA164	2
B	Klebsiella pneumoniae UHKPC17	2
B	Escherichia coli MP021017.12	2
B	Escherichia coli HVH 1 (4-6876161)	2
B	Mycobacterium tuberculosis TB_RSA199	2
B	Mycobacterium tuberculosis BTB07-243	2
B	Escherichia coli UMEA 3271-1	2
B	Escherichia coli LAU-EC1	2
B	Klebsiella pneumoniae BIDMC 42b	2
B	Mycobacterium tuberculosis TB_RSA134	2
B	Escherichia coli O83:H1 NRG 857C	2
B	Klebsiella pneumoniae NTUH-K2044	2
B	Klebsiella pneumoniae UHKPC69	2
B	Mycobacterium tuberculosis TRUG0101	2
B	Escherichia coli 2860650	2
B	Klebsiella pneumoniae CHS 61	2
B	Mycobacterium tuberculosis TRUG0072	2
B	Enterobacter aerogenes EA1509E	2
B	Escherichia coli KTE44	2
B	Rhodococcus opacus PD630	2
B	Escherichia coli B28-2	2
B	Mycobacterium tuberculosis MAL010121	2
B	Saccharopolyspora spinosa NRRL 18395	2
B	Mycobacterium avium avium 11-4751	2
B	Escherichia coli O157:H7 1125	2
B	Escherichia coli P0299438.10	2
B	Mycobacterium tuberculosis PanR0505	2
B	Mycobacterium tuberculosis TRUG0020	2
B	Mycobacterium tuberculosis M1283	2
B	Escherichia coli C799_92	2
B	Escherichia coli HVH 184 (4-3343286)	2
B	Escherichia coli EC1869	2
B	Mycobacterium tuberculosis TBR40	2
B	Klebsiella pneumoniae UHKPC57	2
B	Klebsiella pneumoniae UHKPC47	2
B	Escherichia coli 8624	2
B	Escherichia coli 2-222-05_S3_C1	2
B	Escherichia coli FCP1	2
B	Escherichia coli PA19	2
B	Propionibacterium acnes HL050PA2	2
B	Mycobacterium tuberculosis BTB08-148	2
B	Klebsiella pneumoniae 361_1301	2
B	Escherichia coli TW10598	2
B	Mycobacterium tuberculosis TB_RSA118	2
B	Mycobacterium septicum DSM 44393	2
B	Mycobacterium tuberculosis TRUG0002	2
B	Escherichia coli 1728	2
B	Escherichia coli P4-96	2
B	Escherichia coli KTE173	2
B	Escherichia coli DEC3B	2
B	Mycobacterium tuberculosis OFXR-28	2
B	Escherichia coli UMEA 3687-1	2
B	Klebsiella pneumoniae CHS 43	2
B	Escherichia coli PA32	2
B	Escherichia coli 2867750	2
B	Escherichia coli 7-233-03_S4_C2	2
B	Escherichia coli HVH 205 (4-3094677)	2
B	Mycobacterium tuberculosis MTB-476	2
B	Enterobacter aerogenes UCI 16	2
B	Klebsiella pneumoniae CHS 67	2
B	Escherichia coli HVH 125 (4-2634716)	2
B	Mycobacterium tuberculosis TB_RSA44	2
B	Escherichia coli C844_97	2
B	Mycobacterium tuberculosis MAL010078	2
B	Klebsiella pneumoniae KP-7	2
B	Mycobacterium bovis Kc 32216	2
B	Escherichia coli KTE180	2
B	Escherichia coli C-34666	2
B	Klebsiella pneumoniae BIDMC 41	2
B	Mycobacterium tuberculosis TB_RSA146	2
B	Escherichia coli HVH 223 (4-2976528)	2
B	Escherichia coli 99.1805	2
B	Escherichia coli O103:H6 93.0624	2
B	Mycobacterium tuberculosis BTB11-214	2
B	Mycobacterium tuberculosis BTB11-160	2
B	Mycobacterium tuberculosis TRUG0036	2
B	Escherichia coli 11-02030	2
B	Mycobacterium tuberculosis TKK-01-0036	2
B	Escherichia coli KTE175	2
B	Escherichia coli DEC3F	2
B	Mycobacterium abscessus 4S-0116-R	2
B	Escherichia coli HVH 88 (4-5854636)	2
B	Mycobacterium sp. KMS	2
B	Escherichia coli O104:H4 Ec11-9990	2
B	Escherichia coli HVH 203 (4-3126218)	2
B	Mycobacterium tuberculosis KT-0096	2
B	Klebsiella pneumoniae pneumoniae KPNIH21	2
B	Escherichia coli B7-2	2
B	Escherichia coli M605	2
B	Gordonia terrae NBRC 100016	2
B	Escherichia coli KTE155	2
B	Mycobacterium tuberculosis TB_RSA02	2
B	Escherichia coli DEC5B	2
B	Escherichia coli O17:K52:H18 UMN026	2
B	Rhodococcus sp. 114MFTsu3.1	2
B	Rhodococcus rhodnii LMG 5362	2
B	Escherichia coli KTE134	2
B	Klebsiella pneumoniae UCI 26	2
B	Mycobacterium tuberculosis KT-0102	2
B	Escherichia coli O104:H4 Ec11-9941	2
B	Mycobacterium intracellulare ATCC 13950	2
B	Mycobacterium tuberculosis TKK_05SA_0048	2
B	Mycobacterium africanum MAL010074	2
B	Escherichia coli HVH 176 (4-3428664)	2
B	Escherichia coli 6-175-07_S1_C1	2
B	Escherichia coli HVH 110 (4-6978754)	2
B	Propionibacterium acidipropionici DSM 4900	2
B	Mycobacterium abscessus 6G-0125-S	2
B	Mycobacterium tuberculosis MAL020205	2
B	Escherichia coli C751_03	2
B	Mycobacterium avium paratuberculosis DT 3	2
B	Escherichia coli DEC10C	2
B	Escherichia coli ATCC BAA-2193	2
B	Escherichia coli DEC7E	2
B	Escherichia albertii KF1	2
B	Mycobacterium tuberculosis BTB08-309	2
B	Mycobacterium tuberculosis TKK_04_0046	2
B	Escherichia coli UMEA 3292-1	2
B	Mycobacterium tuberculosis Beijing/NITR203	2
B	Propionibacterium sp. MB3007	2
B	Mycobacterium marinum MB2	2
B	Escherichia coli DEC5A	2
B	Mycobacterium tuberculosis PanR0805	2
B	Mycobacterium tuberculosis BTB13-206	2
B	Mycobacterium xenopi RIVM700367	2
B	Mycobacterium tuberculosis TRUG0078	2
B	Mycobacterium tuberculosis M2131	2
B	Amycolatopsis thermoflava N1165, DSM 44574	2
B	Klebsiella pneumoniae pneumoniae KPNIH27	2
B	Escherichia coli MS 107-1	2
B	Escherichia coli 2-005-03_S4_C3	2
B	Mycobacterium tuberculosis TKK-01-0039	2
B	Escherichia coli C1244_91	2
B	Mycobacterium tuberculosis TB_RSA114	2
B	Actinomyces coleocanis DSM 15436	2
B	Mycobacterium tuberculosis TKK_03_0103	2
B	Escherichia coli KTE147	2
B	Mycobacterium mageritense JR2009	2
B	Escherichia coli IS5	2
B	Escherichia coli HVH 140 (4-5894387)	2
B	Escherichia coli P0304816.14	2
B	Klebsiella pneumoniae KCTC 2242	2
B	Mycobacterium abscessus M152	2
B	Staphylococcus aureus W29625	2
B	Klebsiella pneumoniae UCI 18	2
B	Klebsiella pneumoniae 12-3578	2
B	Escherichia coli HVH 83 (4-2051087)	2
B	Moritella marina ATCC 15381	2
B	Mycobacterium tuberculosis XTB13-110	2
B	Klebsiella pneumoniae MGH 36	2
B	Corynebacterium pseudotuberculosis sv. Equi 258	2
B	Escherichia coli KTE174	2
B	Mycobacterium tuberculosis TKK-01-0077	2
B	Mycobacterium tuberculosis	2
B	Klebsiella pneumoniae CHS 58	2
B	Mycobacterium tuberculosis MAL020192	2
B	Mycobacterium tuberculosis TB_RSA137	2
B	Escherichia coli EPECa14	2
B	Corynebacterium bovis Evans, DSM 20582	2
B	Clostridium sp. URNW (Scaffolds with Merged Contigs)	2
B	Escherichia coli P0298942.3	2
B	Escherichia coli STEC_EH250	2
B	Escherichia coli CS02	2
B	Nocardia asteroides NBRC 15531	2
B	Mycobacterium tuberculosis TB_RSA133	2
B	Mycobacterium tuberculosis TBR30	2
B	Mycobacterium massiliense 1S-151-0930	2
B	Escherichia coli HVH 114 (4-7037740)	2
B	Neisseria meningitidis 2000080	2
B	Mycobacterium tuberculosis BTB07-246	2
B	Mycobacterium tuberculosis TB_RSA135	2
B	Mycobacterium tuberculosis TB_RSA160	2
B	Escherichia coli p0305293.13	2
B	Escherichia coli DEC1A	2
B	Escherichia coli 2-427-07_S1_C3	2
B	Mycobacterium tuberculosis TRUG0105	2
B	Mycobacterium tuberculosis TB_RSA197	2
B	Escherichia coli KTE185	2
B	Escherichia coli 5-366-08_S1_C3	2
B	Escherichia coli HVH 63 (4-2542528)	2
B	Mycobacterium tuberculosis BTB13-222	2
B	Mycobacterium tuberculosis M2203	2
B	Mycobacterium tuberculosis PanR0907	2
B	Mycobacterium abscessus 103	2
B	Escherichia coli 908519	2
B	Mycobacterium abscessus CIP 104536	2
B	Escherichia coli O26:H11 CVM10026	2
B	Escherichia coli KTE107	2
B	Escherichia coli DEC10D	2
B	Klebsiella pneumoniae 160_1080	2
B	Escherichia coli KOEGE 70 (185a)	2
B	Mycobacterium abscessus 6G-0728-S	2
B	Escherichia coli C87_11	2
B	Escherichia coli B36-2	2
B	Escherichia coli PA23	2
B	Escherichia coli K-12, MG1655	2
B	Mycobacterium tuberculosis KZN 1435 (MDR)	2
B	Mycobacterium abscessus 5S-0304	2
B	Escherichia coli 09BKT024447	2
B	Escherichia coli O103:H2 12009	2
B	Mycobacterium tuberculosis XTB13-144	2
B	Escherichia coli K12 DH1, ATCC 33849	2
B	Mycobacterium tuberculosis TBR26	2
B	Escherichia coli 606	2
B	Klebsiella pneumoniae CHS 23	2
B	Escherichia coli HVH 17 (4-7473087)	2
B	Mycobacterium tuberculosis MAL020150	2
B	Mycobacterium tuberculosis TB_RSA143	2
B	Escherichia coli 2871950	2
B	Escherichia coli BL21 (DE3)	2
B	Mycobacterium tuberculosis OFXR-12	2
B	Stackebrandtia nassauensis LLR-40K-21, DSM 44728	2
B	Escherichia coli KTE2	2
B	Propionibacterium acnes SK187	2
B	Escherichia coli KOEGE 56 (169a)	2
B	Mycobacterium tuberculosis XTB13-088	2
B	Escherichia coli KTE142	2
B	Escherichia coli UMEA 3893-1	2
B	Mycobacterium sp. 012931	2
B	Mycobacterium tuberculosis MAL020209	2
B	Mycobacterium africanum MAL010120	2
B	Prochlorococcus marinus bv. HNLC1	2
B	Escherichia coli O103:H25 NIPH-11060424	2
B	Mycobacterium tuberculosis TKK_03_0045	2
B	Escherichia coli KTE167	2
B	Mycobacterium bovis BCG Moreau	2
B	Klebsiella pneumoniae VK055	2
B	Mycobacterium massiliense GO 06	2
B	Escherichia coli MP020980.1	2
B	Propionibacterium acnes HL027PA1	2
B	Mycobacterium tuberculosis TKK-01-0062	2
B	Mycobacterium tuberculosis TKK-01-0015	2
B	Escherichia coli LF82	2
B	Mycobacterium tuberculosis TB_RSA126	2
B	Klebsiella pneumoniae CG43	2
B	Escherichia coli O113:H21 CL-3	2
B	Escherichia sp. 4_1_40B	2
B	Mycobacterium tuberculosis TKK-01-0012	2
B	Mycobacterium tuberculosis KT-0025	2
B	Shewanella marina JCM 15074	2
B	Mycobacterium tuberculosis BTB12-094	2
B	Escherichia coli HVH 211 (4-3041891)	2
B	Escherichia coli KTE106	2
B	Escherichia coli UMEA 3203-1	2
B	Mycobacterium tuberculosis TKK_04_0132	2
B	Klebsiella pneumoniae UCI 68	2
B	Cellulomonas sp. URHE0023	2
B	Mycobacterium tuberculosis TB_RSA152	2
B	Escherichia coli FRIK1990	2
B	Nocardia testacea NBRC 100365	2
B	Escherichia coli HVH 24 (4-5985145)	2
B	Klebsiella pneumoniae CHS 57	2
B	Mycobacterium tuberculosis FJ05194	2
B	Mycobacterium massiliense 1S-154-0310	2
B	Escherichia coli HVH 2 (4-6943160)	2
B	Escherichia coli 08BKT77219	2
B	Propionibacterium thoenii DSM 20276	2
B	Mycobacterium tuberculosis BTB04-011	2
B	Propionibacterium acnes HL067PA1	2
B	Mycobacterium tuberculosis BTB10-258	2
B	Mycobacterium tuberculosis BTB03-142	2
B	Mycobacterium tuberculosis PanR0401	2
B	Escherichia coli O104:H4 11-4632 C4	2
B	Escherichia coli BWH 32	2
B	Escherichia coli JCM 18426	2
B	Mycobacterium tuberculosis BTB05-371	2
B	Escherichia coli PA48	2
B	Mycobacterium tuberculosis BTB05-481	2
B	Mycobacterium massiliense 2B-1231	2
B	Mycobacterium tuberculosis TB_RSA56	2
B	Escherichia coli KTE232	2
B	Propionibacterium acnes HL020PA1	2
B	Mycobacterium tuberculosis XTB13-241	2
B	Mycobacterium tuberculosis TBR55	2
B	Mycobacterium abscessus 5S-0921	2
B	Mycobacterium tuberculosis XTB13-183	2
B	Klebsiella pneumoniae BIDMC 46a	2
B	Escherichia coli BIDMC 38	2
B	Mycobacterium tuberculosis TB_RSA86	2
B	Streptosporangium roseum NI 9100, DSM 43021	2
B	Escherichia coli HVH 156 (4-3206505)	2
B	Escherichia coli 2860050	2
B	Mycobacterium vanbaalenii PYR-1	2
B	Escherichia coli HVH 194 (4-2356805)	2
B	Escherichia coli 6-175-07_S1_C2	2
B	Mycobacterium tuberculosis TKK_04_0031	2
B	Mycobacterium africanum MAL010137	2
B	Mycobacterium tuberculosis NRITLD14	2
B	Mycobacterium tuberculosis H37Rv	2
B	Escherichia coli UMEA 3585-1	2
B	Escherichia coli C170_11	2
B	Mycobacterium tuberculosis TKK_04_0051	2
B	Escherichia coli UMEA 4075-1	2
B	Escherichia coli Ec12-0465	2
B	Escherichia coli IAI1	2
B	Escherichia coli KTE111	2
B	Mycobacterium avium paratuberculosis CLIJ623	2
B	Escherichia coli 576-1	2
B	Propionibacterium sp. KPL2003	2
B	Mycobacterium tuberculosis BTB06-467	2
B	Mycobacterium tuberculosis KT-0028	2
B	Mycobacterium intracellulare MIN_061107_1834	2
B	Escherichia coli C213_10	2
B	Escherichia coli P0302308.10	2
B	Mycobacterium tuberculosis TBR41	2
B	Mycobacterium tuberculosis KT-0099	2
B	Escherichia coli 1357	2
B	Escherichia coli LR09	2
B	Nocardia abscessus NBRC 100374	2
B	Klebsiella pneumoniae UHKPC81	2
B	Mycobacterium tuberculosis 2484AR	2
B	Mycobacterium sp. 360MFTsu5.1	2
B	Mycobacterium tuberculosis SUMu008	2
B	Escherichia coli P0298942.7	2
B	Mycobacterium tuberculosis 1755BN	2
B	Escherichia coli O55:H7 USDA 5905	2
B	Staphylococcus aureus W12461	2
B	Mycobacterium abscessus bolletii Timone LB	2
B	Mycobacterium tuberculosis XTB13-290	2
B	Rhodococcus pyridinivorans SB3094 (v1.0)	2
B	Mycobacterium tuberculosis TB_RSA136	2
B	Escherichia coli UMEA 4207-1	2
B	Escherichia coli MP021561.2	2
B	Klebsiella pneumoniae CHS 59	2
B	Escherichia coli 6-319-05_S1_C1	2
B	Escherichia coli HVH 141 (4-5995973)	2
B	Mycobacterium tuberculosis 2094HD	2
B	Escherichia coli 99.0678	2
B	Mycobacterium avium paratuberculosis 4B	2
B	Escherichia coli O145:H28 RM12761	2
B	Escherichia coli BIDMC 65	2
B	Escherichia coli UMEA 3955-1	2
B	Mycobacterium bovis B2 7505	2
B	Escherichia coli C58_11	2
B	Mycobacterium tuberculosis TKK-01-0051	2
B	Klebsiella pneumoniae 4006	2
B	Mycobacterium tuberculosis TKK_03_0022	2
B	Mycobacterium tuberculosis TKK-01-0013	2
B	Escherichia coli KTE179	2
B	Mycobacterium tuberculosis BTB08-356	2
B	Mycobacterium tuberculosis TRUG0015	2
B	Klebsiella pneumoniae pneumoniae LZ	2
B	Mycobacterium tuberculosis TKK_02_0020	2
B	Klebsiella oxytoca KONIH1	2
B	Escherichia coli B109	2
B	Escherichia coli AD30	2
B	Escherichia coli MT8	2
B	Escherichia coli EC1862	2
B	Escherichia coli O157:H7 EC4076	2
B	Escherichia coli KTE55	2
B	Mycobacterium tuberculosis MAL010087	2
B	Mycobacterium tuberculosis KT-0069	2
B	Escherichia coli 2854350	2
B	Mycobacterium tuberculosis BTB12-294	2
B	Escherichia coli DEC3A	2
B	Mycobacterium tuberculosis MAL020162	2
B	Mycobacterium tuberculosis TB_RSA22	2
B	Klebsiella pneumoniae MGH 59	2
B	Escherichia coli KTE120	2
B	Escherichia coli KTE112	2
B	Escherichia coli O88:H25 97.0264	2
B	Escherichia coli P0302308.13	2
B	Segniliparus rotundus CDC 1076, DSM 44985	2
B	Escherichia coli UMEA 3336-1	2
B	Klebsiella pneumoniae VAKPC280	2
B	Escherichia coli O55:H7 CB9615	2
B	Clostridium anorexicamassiliense AP5	2
B	Escherichia coli O104:H4 H112180540	2
B	Klebsiella pneumoniae UCI 43	2
B	Escherichia coli DEC12E	2
B	Escherichia coli KTE168	2
B	Mycobacterium tuberculosis OFXR-1	2
B	Escherichia coli BIDMC 39	2
B	Mycobacterium tuberculosis M2116	2
B	Klebsiella pneumoniae pneumoniae KpQ24	2
B	Mycobacterium tuberculosis TKK_02_0013	2
B	Mycobacterium tuberculosis TRUG0037	2
B	Propionibacterium sp. KPL2000	2
B	Mycobacterium abscessus 3A-0122-S	2
B	Mycobacterium tuberculosis TB_RSA17	2
B	Klebsiella pneumoniae UHKPC27	2
B	Mycobacterium tuberculosis KT-0109	2
B	Escherichia coli MS 45-1	2
B	Pantoea agglomerans RIT273	2
B	Klebsiella pneumoniae UHKPC77	2
B	Klebsiella pneumoniae VAKPC278	2
B	Escherichia coli 8-415-05_S4_C2	2
B	Escherichia coli DEC14B	2
B	Mycobacterium orygis 112400015	2
B	Escherichia coli EC1866	2
B	Mycobacterium tuberculosis XTB13-176	2
B	Escherichia coli KTE220	2
B	Escherichia coli HVH 134 (4-6073441)	2
B	Mycobacterium tuberculosis 3280CJ	2
B	Escherichia coli W, ATCC 9637	2
B	Mycobacterium tuberculosis BTB04-001	2
B	Klebsiella pneumoniae MGH 21	2
B	Rhodococcus erythropolis CCM2595	2
B	Mycobacterium kansasii 662	2
B	Escherichia coli EC302/04	2
B	Escherichia coli 2-177-06_S1_C3	2
B	Escherichia coli sv. O6:K2:H1 CFT073	2
B	Mycobacterium tuberculosis BS1	2
B	Mycobacterium tuberculosis BTB07-206	2
B	Klebsiella pneumoniae BWH 30	2
B	Escherichia coli 2866450	2
B	Escherichia coli EC1738	2
B	Klebsiella pneumoniae ATCC BAA-1705	2
B	Mycobacterium tuberculosis XTB13-200	2
B	Escherichia coli UCI 51	2
B	Mycobacterium tuberculosis TKK-01-0081	2
B	Propionibacterium acnes HL082PA1	2
B	Mycobacterium tuberculosis S96-129	2
B	Mycobacterium tuberculosis TKK_05MA_0025	2
B	Rhodococcus sp. J21	2
B	Escherichia coli 97.0010	2
B	Mycobacterium tuberculosis TKK_04_0040	2
B	Escherichia coli HVH 151 (4-5755573)	2
B	Mycobacterium tuberculosis BTB04-120	2
B	Klebsiella pneumoniae BIDMC 54	2
B	Mycobacterium abscessus bolletii M18	2
B	Klebsiella pneumoniae UCI 17	2
B	Mycobacterium tuberculosis BTB07-126	2
B	Escherichia coli KTE101	2
B	Klebsiella pneumoniae BIDMC 2A	2
B	Mycobacterium tuberculosis PanR0601	2
B	Mycobacterium tuberculosis KT-0002	2
B	Escherichia coli 55989	2
B	Escherichia coli UCD_JA62_pb	2
B	Mycobacterium tuberculosis TRUG0058	2
B	Escherichia coli HVH 41 (4-2677849)	2
B	Escherichia coli B799	2
B	Mycobacterium tuberculosis KT-0024	2
B	Escherichia coli PA2	2
B	Escherichia coli 2780750	2
B	Mycobacterium tuberculosis TKK_04_0003	2
B	Escherichia coli BWH 40	2
B	Mycobacterium tuberculosis XTB13-135	2
B	Mycobacterium tuberculosis M1475	2
B	Klebsiella pneumoniae pneumoniae HS11286	2
B	Escherichia coli KOEGE 118 (317a)	2
B	Escherichia coli UMEA 3490-1	2
B	Corynebacterium pseudotuberculosis C231	2
B	Actinoplanes missouriensis NBRC 102363	2
B	Mycobacterium tuberculosis XTB13-132	2
B	Escherichia coli O104:H4 H112180283	2
B	Mycobacterium tuberculosis XTB13-150	2
B	Mycobacterium tuberculosis BTB12-315	2
B	Mycobacterium tuberculosis KT-0094	2
B	Mycobacterium tuberculosis KT-0040	2
B	Escherichia coli B89	2
B	Propionibacterium acnes KPA171202	2
B	Escherichia coli UMEA 3889-1	2
B	Enterobacter aerogenes FGI35	2
B	Escherichia coli MS 185-1	2
B	Propionibacterium acnes HL087PA2	2
B	Escherichia coli 1-176-05_S1_C1	2
B	Klebsiella pneumoniae pneumoniae KPB-1	2
B	Mycobacterium bovis BCG Grappier	2
B	Escherichia coli HVH 137 (4-2124971)	2
B	Mycobacterium tuberculosis TKK-01-0049	2
B	Escherichia coli UMEA 4076-1	2
B	Escherichia coli KTE226	2
B	Escherichia coli E482	2
B	Escherichia coli HVH 68 (4-0888028)	2
B	Mycobacterium bovis BCG-Tice, TMC 1028	2
B	Escherichia coli HVH 186 (4-3405044)	2
B	Escherichia coli PA39	2
B	Mycobacterium tuberculosis PanR0207	2
B	Mycobacterium tuberculosis TB_RSA20	2
B	Escherichia coli UMEA 3257-1	2
B	Staphylococcus aureus M0259	2
B	Escherichia coli O157:H7 EC4024	2
B	Escherichia coli PA5	2
B	Mycobacterium tuberculosis TB_RSA57	2
B	Escherichia coli O104:H4 2009EL-2050	2
B	Escherichia coli HVH 27 (4-7449267)	2
B	Escherichia coli HVH 198 (4-3206106)	2
B	Escherichia coli SE11	2
B	Escherichia coli 3-073-06_S1_C2	2
B	Escherichia coli P0299917.10	2
B	Mycobacterium tuberculosis BTB09-151	2
B	Escherichia coli KTE58	2
B	Mycobacterium africanum MAL010118	2
B	Mycobacterium tuberculosis TKK-01-0069	2
B	Actinobaculum sp. P1 oral taxon 183 F0552	2
B	Escherichia coli UMEA 3693-1	2
B	Escherichia coli P0304777.9	2
B	Propionibacterium acnes HL201PA1	2
B	Mycobacterium abscessus 115	2
B	Klebsiella pneumoniae UHKPC179	2
B	Escherichia coli S5274	2
B	Mycobacterium tuberculosis BTB09-058	2
B	Escherichia coli KTE3	2
B	Mycobacterium tuberculosis MAL020202	2
B	Mycobacterium tuberculosis OSDD518	2
B	Mycobacterium tuberculosis OFXR-5	2
B	Escherichia coli 1-182-04_S4_C1	2
B	Enterobacter aerogenes UCI 45	2
B	Escherichia coli DEC4C	2
B	Mycobacterium tuberculosis OFXR-13	2
B	Klebsiella pneumoniae UCICRE 7	2
B	Actinomyces urogenitalis DSM 15434	2
B	Escherichia coli UMEA 3174-1	2
B	Escherichia coli 7.1982	2
B	Parabacteroides distasonis 3999B T(B) 4	2
B	Mycobacterium tuberculosis MAL020201	2
B	Nocardiopsis gilva YIM 90087	2
B	Mycobacterium intracellulare MOTT-64	2
B	Escherichia coli FAP2	2
B	Escherichia coli P0305260.9	2
B	Escherichia coli TW00353	2
B	Klebsiella pneumoniae MGH 18	2
B	Mycobacterium tuberculosis TRUG0094	2
B	Mycobacterium tuberculosis PanR0305	2
B	Nocardiopsis baichengensis YIM 90130	2
B	Escherichia coli UMEA 3176-1	2
B	Escherichia coli P0299917.7	2
B	Escherichia coli 8-415-05_S1_C1	2
B	Mycobacterium tuberculosis KT-0007	2
B	Klebsiella pneumoniae BIDMC 51	2
B	Mycobacterium tuberculosis TKK_02_0027	2
B	Klebsiella pneumoniae MGH 35	2
B	Propionibacterium acnes HL110PA1	2
B	Mycobacterium tuberculosis TKK_04_0022	2
B	Escherichia coli 320	2
B	Mycobacterium tuberculosis TB_RSA77	2
B	Mycobacterium tuberculosis OSDD071	2
B	Escherichia coli KTE76	2
B	Escherichia coli KTE181	2
B	Escherichia coli HVH 146 (4-3189767)	2
B	Mycobacterium tuberculosis BTB12-449	2
B	Escherichia coli HVH 10 (4-6832164)	2
B	Mycobacterium tuberculosis TB_RSA154	2
B	Mycobacterium tuberculosis TKK-01-0083	2
B	Escherichia coli DEC1C	2
B	Mycobacterium tuberculosis BTB10-406	2
B	Mycobacterium tuberculosis M1956	2
B	Mycobacterium tuberculosis TB_RSA85	2
B	Escherichia coli 5-366-08_S4_C1	2
B	Escherichia coli K02	2
B	Escherichia coli KTE166	2
B	Klebsiella pneumoniae CHS 06	2
B	Mycobacterium tuberculosis 94_M4241A	2
B	Escherichia coli BL21 (DE3)	2
B	Mycobacterium tuberculosis XTB13-123	2
B	Mycobacterium tuberculosis MAL010109	2
B	Mycobacterium tuberculosis TRUG0090	2
B	Escherichia coli HVH 199 (4-5670322)	2
B	Escherichia coli EC1736	2
B	Mycobacterium tuberculosis PanR0804	2
B	Corynebacterium resistens DSM 45100	2
B	Mycobacterium avium avium ATCC 25291	2
B	Escherichia coli 2-222-05_S4_C2	2
B	Mycobacterium tuberculosis TB_RSA120	2
B	Mycobacterium tuberculosis TKK_05SA_0014	2
B	Mycobacterium tuberculosis H37RvAE	2
B	Mycobacterium avium paratuberculosis CLIJ361	2
B	Klebsiella pneumoniae CHS 44	2
B	Escherichia coli HM27	2
B	Escherichia coli chi7122	2
B	Mycobacterium tuberculosis TKK-01-0084	2
B	Escherichia coli Envira 10/1	2
B	Rhodococcus sp. JG-3	2
B	Escherichia coli KTE69	2
B	Mycobacterium tuberculosis XTB13-179	2
B	Escherichia coli KTE1	2
B	Mycobacterium tuberculosis TKK-01-0066	2
B	Mycobacterium tuberculosis TKK_03_0031	2
B	Conexibacter woesei ID131577, DSM 14684	2
B	Mycobacterium tuberculosis PanR1007	2
B	Escherichia coli 2-210-07_S4_C1	2
B	Escherichia coli ETEC H10407	2
B	Escherichia coli P0304816.5	2
B	Mycobacterium avium hominissuis 10-5606	2
B	Mycobacterium tuberculosis BTB11-210	2
B	Klebsiella pneumoniae BWH 48	2
B	Escherichia coli P0304816.6	2
B	Mycobacterium tuberculosis TB_RSA39	2
B	Corynebacterium diphtheriae VA01	2
B	Escherichia coli UMEA 3148-1	2
B	Escherichia coli O157:H7 EC4113	2
B	Klebsiella pneumoniae UCI 56	2
B	Escherichia coli KOEGE 33 (68a)	2
B	Nocardia pneumoniae NBRC 100136	2
B	Escherichia coli O111:H11 CVM9553	2
B	Mycobacterium tuberculosis XTB13-141	2
B	Escherichia coli 455	2
B	Mycobacterium avium avium DT 78	2
B	Raoultella ornithinolytica B6	2
B	Escherichia coli HVH 98 (4-5799287)	2
B	Escherichia coli HVH 103 (4-5904188)	2
B	Escherichia coli FRIK920	2
B	Mycobacterium tuberculosis BTB11-133	2
B	Mycobacterium abscessus M93	2
B	Escherichia coli H252	2
B	Escherichia coli p0305293.2	2
B	Mycobacterium tuberculosis BTB11-250	2
B	Escherichia coli HVH 160 (4-5695937)	2
B	Escherichia coli O91:H- 99.0741	2
B	Mycobacterium tuberculosis 2482AR	2
B	Mycobacterium tuberculosis KT-0004	2
B	Escherichia coli P0299917.4	2
B	Escherichia coli 8-415-05_S3_C3	2
B	Mycobacterium tuberculosis TBR65	2
B	Escherichia coli Xuzhou21	2
B	Mycobacterium bovis AF 2122/97 (re-annotation)	2
B	Escherichia coli 2788150	2
B	Mycobacterium tuberculosis BTB07-168	2
B	Escherichia coli 2872800	2
B	Klebsiella oxytoca SA2	2
B	Mycobacterium tuberculosis TB_RSA156	2
B	Propionibacterium acnes HL005PA2	2
B	Escherichia coli O157:H7 EC4501	2
B	Corynebacterium diphtheriae CDCE 8392	2
B	Treponema sp. SAG7	2
B	Escherichia coli DEC5C	2
B	Escherichia coli HVH 126 (4-6034225)	2
B	Mycobacterium tuberculosis 38765	2
B	Enterococcus faecalis SDVK1A	2
B	Propionibacterium granulosum TM11	2
B	Mycobacterium tuberculosis M1233	2
B	Mycobacterium tuberculosis TRUG0114	2
B	Escherichia coli KTE204	2
B	Mycobacterium tuberculosis TKK-01-0007	2
B	Escherichia fergusonii B253	2
B	Propionibacterium avidum TM16	2
B	Propionibacterium humerusii P08	2
B	Mycobacterium tuberculosis CDC1551	2
B	Mycobacterium tuberculosis MD14435	2
B	Mycobacterium tuberculosis KT-0031	2
B	Escherichia coli MP020940.1	2
B	Escherichia coli KTE197	2
B	Escherichia coli 3-267-03_S1_C2	2
B	Mycobacterium tuberculosis TB_RSA138	2
B	Escherichia coli E22 (EPEC) (re-annotation)	2
B	Mycobacterium tuberculosis KZN R506	2
B	Mycobacterium fortuitum fortuitum DSM 46621	2
B	Escherichia coli 8.0416	2
B	Mycobacterium tuberculosis PanR0605	2
B	Mycobacterium sp. MAC_011194_8550	2
B	Escherichia coli C166_11	2
B	Klebsiella pneumoniae KP-1	2
B	Klebsiella oxytoca 10-5246	2
B	Klebsiella pneumoniae MGH 39	2
B	Mycobacterium tuberculosis TB_RSA67	2
B	Escherichia coli P0305260.7	2
B	Mycobacterium tuberculosis TRUG0081	2
B	Escherichia coli P0298942.1	2
B	Escherichia coli KTE188	2
B	Escherichia coli 3-373-03_S4_C1	2
B	Escherichia coli 2-011-08_S1_C3	2
B	Mycobacterium tuberculosis TKK_04_0018	2
B	Mycobacterium tuberculosis BTB10-422	2
B	Escherichia fergusonii ECD227	2
B	Propionibacterium acnes PA2	2
B	Mycobacterium tuberculosis MAL020144	2
B	Escherichia coli MP021017.3	2
B	Mycobacterium tuberculosis KT-0048	2
B	Klebsiella pneumoniae CHS 40	2
B	Neisseria meningitidis NM607	2
B	Mycobacterium tuberculosis TKK-01-0021	2
B	Escherichia coli O157:H7 H093800014	2
B	Mycobacterium tuberculosis XTB13-195	2
B	Propionibacterium sp. KPL1849	2
B	Corynebacterium pseudotuberculosis PAT10	2
B	Mycobacterium tuberculosis TB_RSA37	2
B	Mycobacterium intracellulare 1956	2
B	Rothia mucilaginosa ATCC 25296	2
B	Escherichia coli 6-537-08_S3_C2	2
B	Escherichia coli KTE133	2
B	Mycobacterium tuberculosis TB_RSA109	2
B	Escherichia coli KTE200	2
B	Escherichia coli KTE172	2
B	Escherichia coli KTE47	2
B	Escherichia coli KTE81	2
B	Enterobacter aerogenes MGH-78	2
B	Propionibacterium acnes HL074PA1	2
B	Escherichia coli O25b-ST131	2
B	Escherichia coli P0302293.4	2
B	Escherichia coli P0299438.11	2
B	Mycobacterium tuberculosis TBR75	2
B	Escherichia coli 5-172-05_S4_C1	2
B	Escherichia coli C717_10	2
B	Mycobacterium tuberculosis TB_RSA34	2
B	Mycobacterium tuberculosis XTB13-255	2
B	Escherichia coli ECA-0157	2
B	Escherichia coli P0299483.2	2
B	Escherichia coli 2-005-03_S1_C1	2
B	Klebsiella pneumoniae pneumoniae KPNIH16	2
B	Escherichia coli 908541	2
B	Mycobacterium tuberculosis TKK_02_0077	2
B	Mycobacterium tuberculosis TKK-01-0061	2
B	Mycobacterium tuberculosis BTB05-013	2
B	Escherichia coli HVH 78 (4-2735946)	2
B	Mycobacterium tuberculosis UM 1072388579	2
B	Escherichia coli KTE139	2
B	Mycobacterium tuberculosis Uganda 1	2
B	Mycobacterium tuberculosis TKK_04_0008	2
B	Escherichia coli O26:H11 CVM9942	2
B	Escherichia coli P0302308.14	2
B	Klebsiella pneumoniae CHS 16	2
B	Escherichia coli LAU-EC7	2
B	Mycobacterium tuberculosis TKK-01-0064	2
B	Escherichia coli KTE207	2
B	Mycobacterium intracellulare MIN_052511_1280	2
B	Mycobacterium tuberculosis TKK_05SA_0058	2
B	Mycobacterium tuberculosis TB_RSA189	2
B	Klebsiella pneumoniae CHS 13	2
B	Mycobacterium avium avium Env 77	2
B	Escherichia coli O104:H4 H112180280	2
B	Klebsiella pneumoniae T2-1-2	2
B	Escherichia coli KTE127	2
B	Escherichia coli HVH 164 (4-5953081)	2
B	Mycobacterium tuberculosis OFXR-29	2
B	Escherichia coli MP021017.2	2
B	Escherichia coli BIDMC 19C	2
B	Escherichia coli KTE78	2
B	Escherichia coli KTE143	2
B	Mycobacterium tuberculosis TKK-01-0079	2
B	Escherichia coli TW10722	2
B	Escherichia coli 2-011-08_S3_C1	2
B	Mycobacterium tuberculosis BTB09-230	2
B	Escherichia coli UMEA 3160-1	2
B	Escherichia coli Jurua 20/10	2
B	Mycobacterium tuberculosis M1007	2
B	Escherichia coli 2-427-07_S4_C3	2
B	Propionibacterium acnes HL036PA2	2
B	Mycobacterium tuberculosis TKK-01-0063	2
B	Escherichia coli KTE203	2
B	Escherichia coli P0299917.9	2
B	Escherichia coli KTE45	2
B	Enterobacter sp. KPR-6	2
B	Mycobacterium tuberculosis TKK-01-0094	2
B	Escherichia coli 2-005-03_S1_C2	2
B	Klebsiella pneumoniae MGH 65	2
B	Mycobacterium tuberculosis M1418	2
B	Escherichia coli KTE213	2
B	Propionibacterium acnes HL050PA1	2
B	Escherichia coli B103	2
B	Escherichia coli DEC1E	2
B	Escherichia coli BCE008_MS-01	2
B	Escherichia coli p0305293.12	2
B	Mycobacterium tuberculosis KZN 4207 (DS)	2
B	Escherichia coli DEC4E	2
B	Mycobacterium tuberculosis XTB13-186	2
B	Mycobacterium tuberculosis KT-0092	2
B	Mycobacterium tuberculosis SUMu011	2
B	Shigella sonnei 1DT-1-	2
B	Mycobacterium africanum MAL010081	2
B	Escherichia coli O157:H7 EC508	2
B	Mycobacterium tuberculosis TKK_04_0120	2
B	Escherichia coli 2-052-05_S3_C2	2
B	Escherichia coli KTE115	2
B	Mycobacterium tuberculosis PanR0307	2
B	Mycobacterium tuberculosis TKK-01-0008	2
B	Mycobacterium tuberculosis MD15597	2
B	Mycobacterium tuberculosis BTB11-236	2
B	Escherichia coli HVH 153 (3-9344314)	2
B	Escherichia coli P0304816.2	2
B	Escherichia coli MP021552.12	2
B	Escherichia coli O157:H7 EC4045	2
B	Propionibacterium acnes HL025PA1	2
B	Mycobacterium tuberculosis TKK-01-0080	2
B	Escherichia coli UMEA 3206-1	2
B	Mycobacterium tuberculosis TKK-01-0031	2
B	Mycobacterium tuberculosis BTB08-072	2
B	Escherichia coli UMEA 3609-1	2
B	Mycobacterium tuberculosis TKK_02_0016	2
B	Escherichia coli K1 939	2
B	Mycobacterium tuberculosis BTB08-022	2
B	Enterobacter aerogenes MGH 62	2
B	Escherichia coli TW07509	2
B	Klebsiella pneumoniae MGH-76	2
B	Mycobacterium abscessus bolletii 50594	2
B	Mycobacterium tuberculosis XTB13-093	2
B	Clostridium tetanomorphum DSM 665	2
B	Klebsiella pneumoniae EGD-HP19-C	2
B	Mycobacterium hassiacum DSM 44199	2
B	Escherichia coli 99.0848	2
B	Escherichia coli 180600	2
B	Escherichia coli HVH 82 (4-2209276)	2
B	Mycobacterium neoaurum VKM Ac-1815D	2
B	Mycobacterium tuberculosis KT-0053	2
B	Mycobacterium tuberculosis M1703	2
B	Mycobacterium tuberculosis PanR0703	2
B	Escherichia coli B29-1	2
B	Escherichia coli MP021561.3	2
B	Mycobacterium tuberculosis TRUG0026	2
B	Escherichia coli UCD_JA17	2
B	Mycobacterium tuberculosis TKK_03_0156	2
B	Escherichia coli 99.1781	2
B	Klebsiella pneumoniae PR04	2
B	Mycobacterium tuberculosis TKK-01-0050	2
B	Mycobacterium tuberculosis NRITLD56	2
B	Mycobacterium tuberculosis MD16775	2
B	Mycobacterium bovis BCG China	2
B	Escherichia coli P02997067.6	2
B	Escherichia coli UMEA 3193-1	2
B	Mycobacterium tuberculosis BTB07-170	2
B	Klebsiella pneumoniae CHS 17	2
B	Mycobacterium tuberculosis TKK-01-0059	2
B	Escherichia coli HVH 148 (4-3192490)	2
B	Mycobacterium tuberculosis OFXR-33	2
B	Escherichia coli 541-1	2
B	Mycobacterium tuberculosis BTB11-027	2
B	Escherichia coli HM65	2
B	Nocardia sp. BMG51109	2
B	Klebsiella pneumoniae CHS 39	2
B	Escherichia coli O111:NM B171 (EPEC2) (re-annotation)	2
B	Mycobacterium tuberculosis TBR79	2
B	Mycobacterium tuberculosis TB_RSA12	2
B	Mycobacterium tuberculosis BTB07-070	2
B	Mycobacterium avium paratuberculosis K-10	2
B	Escherichia coli HVH 159 (4-5818141)	2
B	Escherichia coli 5-172-05_S3_C1	2
B	Rhodococcus imtechensis RKJ300	2
B	Escherichia coli 0.1288	2
B	Escherichia coli UMEA 3805-1	2
B	Mycobacterium tuberculosis TB_RSA107	2
B	Escherichia coli P0304816.4	2
B	Klebsiella oxytoca MGH 28	2
B	Escherichia coli 6-537-08_S3_C3	2
B	Escherichia coli H591	2
B	Escherichia coli G58-1	2
B	Escherichia coli E2265	2
B	Mycobacterium tuberculosis TBR28	2
B	Escherichia coli DEC10B	2
B	Propionibacterium granulosum VPI 0507	2
B	Mycobacterium tuberculosis OFXR-10	2
B	Mycobacterium tuberculosis TB_RSA95	2
B	Mycobacterium tuberculosis TB_RSA141	2
B	Mycobacterium tuberculosis BTB07-234	2
B	Mycobacterium tuberculosis TKK-01-0093	2
B	Mycobacterium tuberculosis TB_RSA111	2
B	Klebsiella pneumoniae ST11	2
B	Escherichia coli HVH 149 (4-4451880)	2
B	Escherichia coli KOEGE 62 (175a)	2
B	Escherichia coli 1-392-07_S4_C2	2
B	Propionibacterium acnes HL030PA1	2
B	Escherichia coli KTE199	2
B	Escherichia coli EC4009	2
B	Mycobacterium tuberculosis TBR59	2
B	Propionibacterium sp. KPL2008	2
B	Mycobacterium tuberculosis M1438	2
B	Escherichia coli UMEA 3087-1	2
B	Escherichia coli N1	2
B	Mycobacterium tuberculosis TKK-01-0040	2
B	Mycobacterium tuberculosis BTB08-014	2
B	Escherichia coli HVH 147 (4-5893887)	2
B	Mycobacterium tuberculosis SK-B	2
B	Klebsiella pneumoniae UCICRE 10	2
B	Escherichia coli Jurua 18/11	2
B	Mycobacterium tuberculosis KT-0016	2
B	Escherichia coli ECA-727	2
B	Mycobacterium tuberculosis TBR7	2
B	Mycobacterium tuberculosis KT-0083	2
B	Escherichia coli AB43739056-isolate1	2
B	Escherichia coli P0299438.3	2
B	Mycobacterium tuberculosis TB_RSA147	2
B	Escherichia coli KTE229	2
B	Escherichia coli HVH 206 (4-3128229)	2
B	Escherichia coli 178200	2
B	Pseudomonas putida DLL-E4	2
B	Klebsiella sp. GL120222-02	2
B	Escherichia coli 88.1042	2
B	Mycobacterium tuberculosis TKK_03_0029	2
B	Escherichia coli UMEA 3185-1	2
B	Klebsiella pneumoniae CHS 45	2
B	Mycobacterium tuberculosis TB_RSA158	2
B	Escherichia coli HVH 79 (4-2512823)	2
B	Escherichia coli 1-250-04_S4_C1	2
B	Rhodococcus rhodochrous ATCC 17895 (GeneBank data)	2
B	Curtobacterium sp. S6	2
B	Escherichia coli P0305260.12	2
B	Escherichia coli PA34	2
B	Mycobacterium tuberculosis XTB13-092	2
B	Amycolatopsis mediterranei DSM 46096	2
B	Escherichia coli 2875000	2
B	Escherichia coli KTE98	2
B	Mycobacterium tuberculosis TB_RSA90	2
B	Mycobacterium tuberculosis PanR0704	2
B	Mycobacterium tuberculosis PanR0309	2
B	Mycobacterium tuberculosis PanR0904	2
B	Escherichia coli Nissle 1917	2
B	Propionibacterium acnes HL025PA2	2
B	Escherichia coli 2-052-05_S4_C2	2
B	Klebsiella pneumoniae MGH 17	2
B	Mycobacterium tuberculosis MAL020136	2
B	Escherichia coli C262_10	2
B	Mycobacterium tuberculosis KT-0015	2
B	Escherichia coli KTE132	2
B	Mycobacterium tuberculosis TBR49	2
B	Mycobacterium tuberculosis TKK_02_0045	2
B	Escherichia coli KTE27	2
B	Escherichia coli TW11681	2
B	Escherichia coli 101-1 (re-annotation)	2
B	Mycobacterium tuberculosis MAL020142	2
B	Mycobacterium tuberculosis SK-E	2
B	Mycobacterium tuberculosis TKK-01-0071	2
B	Escherichia coli DEC3E	2
B	Mycobacterium abscessus 5S-0817	2
B	Mycobacterium avium paratuberculosis Pt164	2
B	Escherichia coli FRIK1997	2
B	Escherichia coli 6-319-05_S3_C1	2
B	Escherichia coli UCD_JA03_pb	2
B	Mycobacterium fortuitum Z58	2
B	Mycobacterium abscessus	2
B	Escherichia coli EC1735	2
B	Escherichia coli HVH 106 (4-6881831)	2
B	Escherichia coli O111:H9 E110019 (EPEC)	2
B	Rhodococcus ruber Chol-4	2
B	Escherichia coli KTE165	2
B	Mycobacterium tuberculosis KT-0001	2
B	Mycobacterium tuberculosis M1932	2
B	Escherichia coli O157:H39 TW07793	2
B	Mycobacterium tuberculosis XDR KZN 1435	2
B	Mycobacterium abscessus M156	2
B	Escherichia coli C458_10	2
B	Escherichia coli KTE83	2
B	Klebsiella pneumoniae BAMC 07-18	2
B	Propionibacterium acnes SK182	2
B	Klebsiella pneumoniae UHKPC05	2
B	Mycobacterium avium 104	2
B	Escherichia coli O104:H4 E92/11	2
B	Escherichia coli O147:H- 2.3916	2
B	Mycobacterium tuberculosis KT-0019	2
B	Escherichia coli 11-02281	2
B	Escherichia coli MP021566.1	2
B	Escherichia coli KTE235	2
B	Mycobacterium tuberculosis UG-D	2
B	Mycobacterium tuberculosis TB_RSA28	2
B	Mycobacterium tuberculosis TKK-01-0006	2
B	Klebsiella pneumoniae CHS 65	2
B	Escherichia coli P0304777.12	2
B	Mycobacterium tuberculosis TB_RSA117	2
B	Mycobacterium tuberculosis BTB04-128	2
B	Mycobacterium tuberculosis TB_RSA166	2
B	Escherichia coli P0301867.1	2
B	Mycobacterium tuberculosis TKK-01-0056	2
B	Klebsiella pneumoniae BIDMC 11	2
B	Escherichia coli 2886-75	2
B	Mycobacterium tuberculosis H37RvCO	2
B	Mycobacterium tuberculosis TRUG0080	2
B	Escherichia coli FDA517	2
B	Mycobacterium tuberculosis KT-0110	2
B	Gordonia effusa NBRC 100432	2
B	Klebsiella pneumoniae CHS 38	2
B	Klebsiella pneumoniae UHKPC31	2
B	Mycobacterium tuberculosis TKK_04_0030	2
B	Mycobacterium tuberculosis KT-0070	2
B	Klebsiella pneumoniae KP5-R	2
B	Escherichia coli SCB34	2
B	Escherichia coli 2866750	2
B	Mycobacterium tuberculosis Erdman	2
B	Klebsiella oxytoca 10-5243	2
B	Mycobacterium tuberculosis TRUG0113	2
B	Escherichia coli p0305293.4	2
B	Escherichia coli 11-02033-1	2
B	Klebsiella pneumoniae pneumoniae ST258-490	2
B	Mycobacterium tuberculosis TKK_05SA_0042	2
B	Escherichia coli KTE39	2
B	Mycobacterium tuberculosis T46	2
B	Escherichia coli FVEC1412	2
B	Escherichia coli 174900	2
B	Escherichia coli KTE122	2
B	Micromonosporaceae bacterium URHE0070	2
B	Propionibacterium acnes HL063PA1	2
B	Saccharopolyspora erythraea NRRL 2338	2
B	Escherichia coli O157 NCCP15739	2
B	Klebsiella pneumoniae pneumoniae KPNIH6	2
B	Klebsiella pneumoniae BWH 36	2
B	Escherichia coli O32:H37 P4	2
B	Escherichia coli BIDMC 3	2
B	Klebsiella oxytoca HKOPL1	2
B	Escherichia coli MP021017.5	2
B	Mycobacterium tuberculosis TB_RSA182	2
B	Escherichia coli 38.34	2
B	Escherichia coli 179550	2
B	Escherichia coli 2722950	2
B	Escherichia coli 2862600	2
B	Mycobacterium tuberculosis TB_RSA63	2
B	Escherichia coli P0302293.8	2
B	Escherichia coli P0301867.3	2
B	Rhodococcus sp. R1101	2
B	Mycobacterium tuberculosis 38088	2
B	Propionibacterium acnes HL002PA2	2
B	Escherichia coli AB42602061-isolate1	2
B	Clostridium sp. BL8	2
B	Escherichia coli NCCP15658	2
B	Escherichia coli 908691	2
B	Clostridium sporogenes ATCC 15579	2
B	Escherichia coli O1:K1:H7 U5/41, DSM 30083	2
B	Mycobacterium tuberculosis BTB09-565	2
B	Mycobacterium tuberculosis OFXR-26	2
B	Escherichia coli C260_92	2
B	Mycobacterium tuberculosis BTB07-325	2
B	Mycobacterium tuberculosis XTB13-119	2
B	Gordonia neofelifaecis NRRL B-59395	2
B	Escherichia coli 7-233-03_S3_C1	2
B	Mycobacterium tuberculosis TB_RSA01	2
B	Mycobacterium tuberculosis PanR0602	2
B	Nocardia nova SH22a (NONO)	2
B	Mycobacterium tuberculosis BTB03-169	2
B	Klebsiella pneumoniae CHS 50	2
B	Mycobacterium tuberculosis TB_RSA175	2
B	Mycobacterium tuberculosis TKK_04_0060	2
B	Mycobacterium tuberculosis PanR1006	2
B	Mycobacterium sp. MAC_080597_8934	2
B	Escherichia coli 97.1742	2
B	Escherichia coli TW10828	2
B	Escherichia coli P0302293.2	2
B	Escherichia coli ECC-1470	2
B	Mycobacterium tuberculosis TB_RSA26	2
B	Mycobacterium tuberculosis PanR0205	2
B	Escherichia coli PA10	2
B	Rhodococcus opacus M213	2
B	Escherichia coli 2-316-03_S3_C3	2
B	Escherichia coli P0304777.8	2
B	Sciscionella marina DSM 45152	2
B	Mycobacterium tuberculosis TRUG0088	2
B	Mycobacterium tuberculosis TB_RSA129	2
B	Mycobacterium tuberculosis M1906	2
B	Mycobacterium tuberculosis TRUG0001	2
B	Escherichia coli HVH 102 (4-6906788)	2
B	Escherichia coli 907715	2
B	Propionibacterium sp. oral taxon 192 F0372	2
B	Mycobacterium tuberculosis TB_RSA99	2
B	Mycobacterium africanum MAL020148	2
B	Corynebacterium diphtheriae HC02	2
B	Escherichia coli HVH 220 (4-5876842)	2
B	Escherichia coli HVH 12 (4-7653042)	2
B	Mycobacterium tuberculosis H2438	2
B	Escherichia coli P0305260.8	2
B	Escherichia coli HVH 32 (4-3773988)	2
B	Mycobacterium tuberculosis BTB10-426	2
B	Escherichia coli PA14	2
B	Mycobacterium tuberculosis PanR0708	2
B	Mycobacterium tuberculosis MAL020145	2
B	Escherichia coli K12- W3110	2
B	Mycobacterium tuberculosis MAL020193	2
B	Segniliparus rugosus ATCC BAA-974	2
B	Escherichia coli 99.0670	2
B	Escherichia coli Envira 8/11	2
B	Propionibacterium acnes HL007PA1	2
B	Escherichia coli STEC_B2F1	2
B	Escherichia coli DEC14C	2
B	Mycobacterium tuberculosis MAL010110	2
B	Escherichia coli KD2	2
B	Mycobacterium tuberculosis TKK-01-0057	2
B	Mycobacterium tuberculosis PanR0604	2
B	Mycobacterium tuberculosis TKK-01-0001	2
B	Mycobacterium tuberculosis PanR0610	2
B	Escherichia coli O121:H19 MT#2	2
B	Rhodococcus sp. P27	2
B	Escherichia coli KTE159	2
B	Escherichia coli KTE97	2
B	Escherichia coli DEC10F	2
B	Escherichia coli 6-175-07_S4_C2	2
B	Cellulomonas sp. FA1	2
B	Escherichia coli BCE001_MS16	2
B	Escherichia coli D9	2
B	Klebsiella pneumoniae CHS 25	2
B	Escherichia coli HVH 70 (4-2963531)	2
B	Klebsiella pneumoniae UHKPC23	2
B	Klebsiella pneumoniae BIDMC 1	2
B	Mycobacterium tuberculosis PanR0801	2
B	Mycobacterium tuberculosis TKK_03_0028	2
B	Escherichia coli HVH 19 (4-7154984)	2
B	Escherichia coli HVH 13 (4-7634056)	2
B	Klebsiella pneumoniae UHKPC48	2
B	Gordonia shandongensis DSM 45094	2
B	Escherichia coli 2845350	2
B	Escherichia coli B7A	2
B	Amycolatopsis alba DSM 44262	2
B	Nocardia cerradoensis NBRC 101014	2
B	Klebsiella pneumoniae BIDMC 13	2
B	Escherichia coli P0302308.12	2
B	Klebsiella pneumoniae pneumoniae KPNIH28	2
B	Dialister invisus DSM 15470	2
B	Escherichia coli C353_09	2
B	Mycobacterium parascrofulaceum ATCC BAA-614	2
B	Escherichia coli 1-182-04_S1_C3	2
B	Propionibacterium acnes J165	2
B	Mycobacterium tuberculosis X122	2
B	Escherichia coli KTE60	2
B	Escherichia coli UMNF18	2
B	Escherichia coli 2-222-05_S1_C3	2
B	Escherichia coli 3-475-03_S1_C2	2
B	Escherichia coli clone D i2	2
B	Mycobacterium tuberculosis TKK-01-0032	2
B	Mycobacterium tuberculosis TB_RSA148	2
B	Mycobacterium tuberculosis TKK_05MA_0009	2
B	Mycobacterium tuberculosis XTB13-199	2
B	Escherichia coli P0301867.4	2
B	Klebsiella pneumoniae MGH 47	2
B	Mycobacterium tuberculosis MAL020152	2
B	Escherichia coli 2747800	2
B	Escherichia coli MGH 57	2
B	Escherichia coli C154_11	2
B	Escherichia coli 1-176-05_S4_C3	2
B	Mycobacterium tuberculosis TB_RSA04	2
B	Escherichia coli 907892	2
B	Mycobacterium iranicum UM_TJL	2
B	Mycobacterium kansasii Z61	2
B	Kocuria rhizophila DC2201	2
B	Klebsiella pneumoniae CHS 22	2
B	Mycobacterium tuberculosis OFXR-6	2
B	Mycobacterium tuberculosis TB_RSA87	2
B	Mycobacterium tuberculosis TB_RSA31	2
B	Corynebacterium diphtheriae bv. mitis NC03529	2
B	Klebsiella oxytoca 10-5242	2
B	Mycobacterium africanum MAL010071	2
B	Mycobacterium tuberculosis TB_RSA64	2
B	Escherichia coli HVH 29 (4-3418073)	2
B	Escherichia coli KTE109	2
B	Mycobacterium tuberculosis TRUG0093	2
B	Mycobacterium tuberculosis TKK_04_0033	2
B	Mycobacterium tuberculosis TRUG0009	2
B	Escherichia coli 4-203-08_S4_C2	2
B	Mycobacterium abscessus MAB_082312_2272	2
B	Klebsiella pneumoniae BIDMC 53	2
B	Escherichia coli O91:H21 B2F1	2
B	Mycobacterium tuberculosis XTB13-203	2
B	Escherichia coli DEC11B	2
B	Escherichia coli BIDMC 76	2
B	Mycobacterium tuberculosis TKK_04_0047	2
B	Escherichia coli O104:H4 11-4632 C5	2
B	Nocardia vinacea NBRC 16497	2
B	Propionibacterium acnes HL013PA1	2
B	Mycobacterium tuberculosis BTB10-308	2
B	Mycobacterium tuberculosis H37RvLP	2
B	Escherichia coli DEC2E	2
B	Escherichia sp. TW10509	2
B	Mycobacterium tuberculosis PanR0314	2
B	Mycobacterium tuberculosis KT-0012	2
B	Escherichia coli BIDMC 15	2
B	Escherichia coli HVH 74 (4-1034782)	2
B	Escherichia coli AI27	2
B	Mycobacterium tuberculosis 44503	2
B	Mycoplasma pulmonis UAB CTIP	2
B	Escherichia coli 2-222-05_S3_C2	2
B	Escherichia coli HVH 25 (4-5851939)	2
B	Mycobacterium tuberculosis Mtb194	2
B	Klebsiella pneumoniae 500_1420	2
B	Klebsiella pneumoniae UHKPC26	2
B	Clostridium phytofermentans KNHs2131	2
B	Escherichia coli HVH 45 (4-3129918)	2
B	Escherichia coli 2-005-03_S3_C2	2
B	Escherichia coli DEC15E	2
B	Escherichia coli O145:H28 RM13516	2
B	Propionibacterium sp. KPL2009	2
B	Mycobacterium tuberculosis TRUG0111	2
B	Escherichia coli HM46	2
B	Mycobacterium tuberculosis BTB08-395	2
B	Escherichia coli 2-474-04_S1_C1	2
B	Escherichia coli JCM 20135	2
B	Mycobacterium tuberculosis TB_RSA102	2
B	Geodermatophilus africanus DSM 45422	2
B	Escherichia coli UMEA 3108-1	2
B	Escherichia coli KTE26	2
B	Mycobacterium tuberculosis OFXR-18	2
B	Saccharopolyspora flava DSM 44771	2
B	Escherichia coli 2-005-03_S4_C1	2
B	Rhodococcus sp. UNC23MFCrub1.1	2
B	Mycobacterium tuberculosis 3499MM	2
B	Mycobacterium tuberculosis TBR37	2
B	Escherichia coli HVH 189 (4-3220125)	2
B	Mycobacterium canettii CIPT 140070017	2
B	Klebsiella pneumoniae HSL4	2
B	Klebsiella pneumoniae CHS 70	2
B	Escherichia coli HVH 96 (4-5934869)	2
B	Mycobacterium abscessus MAB_110811_1470	2
B	Mycobacterium tuberculosis PanR0607	2
B	Mycobacterium kansasii SMC1	2
B	Mycobacterium tuberculosis BTB10-142	2
B	Escherichia coli KTE201	2
B	Mycobacterium tuberculosis BTB12-400	2
B	Mycobacterium tuberculosis PanR0906	2
B	Escherichia coli P4-NR	2
B	Mycobacterium smegmatis MKD8	2
B	Escherichia coli HVH 55 (4-2646161)	2
B	Enterobacter aerogenes UCI 46	2
B	Escherichia coli KTE124	2
B	Escherichia coli PA35	2
B	Mycobacterium tuberculosis TKK-01-0009	2
B	Escherichia coli BIDMC 70	2
B	Escherichia coli DEC2B	2
B	Escherichia coli DEC12A	2
B	Escherichia coli KTE79	2
B	Escherichia coli PA3	2
B	Escherichia coli O111 CVM9455	2
B	Mycobacterium tuberculosis M2137	2
B	Mycobacterium tuberculosis Haarlem	2
B	Escherichia coli P0299917.3	2
B	Klebsiella pneumoniae NB60	2
B	Escherichia coli KTE6	2
B	Mycobacterium tuberculosis TKK_03_0025	2
B	Escherichia coli HVH 38 (4-2774682)	2
B	Escherichia coli B17	2
B	Escherichia coli O103:H2 CVM9450	2
B	Corynebacterium jeikeium ATCC 43734	2
B	Escherichia coli HVH 120 (4-6978681)	2
B	Escherichia coli P0298942.2	2
B	Escherichia coli HM605 (Scaffold Annotation v1)	2
B	Escherichia coli UMEA 3671-1	2
B	Mycobacterium tuberculosis H2581	2
B	Escherichia coli 95.1288	2
B	Mycobacterium tuberculosis TKK-01-0024	2
B	Escherichia coli O45:H2 95.0941	2
B	Klebsiella pneumoniae T2-1-1	2
B	Escherichia coli 99.0814	2
B	Mycobacterium tuberculosis HN878	2
B	Mycobacterium tuberculosis TKK-01-0030	2
B	Propionibacterium acnes HL046PA1	2
B	Mycobacterium africanum MAL010070	2
B	Mycobacterium tuberculosis TRUG0047	2
B	Mycobacterium tuberculosis M1008	2
B	Mycobacterium tuberculosis TB_RSA184	2
B	Mycobacterium tuberculosis BTB12-206	2
B	Escherichia coli KTE230	2
B	Escherichia coli BCE002_MS12	2
B	Escherichia coli KTE10	2
B	Klebsiella variicola At-22	2
B	Escherichia coli EC4437	2
B	Mycobacterium tuberculosis BTB12-314	2
B	Klebsiella pneumoniae BIDMC 42a	2
B	Mycobacterium tuberculosis TB_RSA50	2
B	Escherichia coli clone D i14	2
B	Mycobacterium tuberculosis F11	2
B	Mycobacterium simiae ATCC 25275	2
B	Mycobacterium tuberculosis MD15050	2
B	Escherichia albertii TW15818	2
B	Escherichia coli C283_09	2
B	Mycobacterium tuberculosis TRUG0053	2
B	Escherichia coli 3-020-07_S3_C1	2
B	Klebsiella pneumoniae Kb677	2
B	Escherichia coli 2-460-02_S4_C1	2
B	Mycobacterium avium MAV_120709_2344	2
B	Mycobacterium massiliense 2B-0912-S	2
B	Escherichia coli STEC_O31	2
B	Escherichia coli HVH 92 (4-5930790)	2
B	Propionibacterium acnes HL046PA2	2
B	Escherichia coli UMEA 3355-1	2
B	Mycobacterium avium hominissuis MAH 27-1	2
B	Mycobacterium tuberculosis TB_RSA73	2
B	Escherichia coli FRIK1985	2
B	Klebsiella sp. 4_1_44FAA	2
B	Klebsiella oxytoca MGH 41	2
B	Escherichia coli ATCC 25922	2
B	Mycobacterium avium paratuberculosis S5	2
B	Escherichia coli M863	2
B	Mycobacterium abscessus bolletii CRM-0020	2
B	Klebsiella pneumoniae pneumoniae KPNIH22	2
B	Mycobacterium tuberculosis TB_RSA61	2
B	Escherichia coli O6:H16:CFA/II B2C	2
B	Mycobacterium tuberculosis NCGM2209	2
B	Mycobacterium tuberculosis BTB11-289	2
B	Corynebacterium diphtheriae HC04	2
B	Mycobacterium tuberculosis TRUG0040	2
B	Escherichia coli UMEA 3162-1	2
B	Mycobacterium canettii CIPT 140070010	2
B	Escherichia coli 8-415-05_S3_C2	2
B	Klebsiella pneumoniae 1162281	2
B	Escherichia coli O104:H4 LB226692	2
B	Escherichia coli E1520	2
B	Escherichia coli HVH 201 (4-4459431)	2
B	Escherichia coli KTE169	2
B	Escherichia coli HVH 209 (4-3062651)	2
B	Escherichia coli MS 115-1	2
B	Mycobacterium tuberculosis TKK-01-0003	2
B	Escherichia coli UMNK88	2
B	Escherichia coli C527_94	2
B	Mycobacterium tuberculosis KT-0006	2
B	Mycobacterium tuberculosis SUMu005	2
B	Corynebacterium diphtheriae HC01	2
B	Escherichia coli p0305293.7	2
B	Escherichia coli KTE183	2
B	Escherichia coli UMEA 3298-1	2
B	Mycobacterium bovis BCG-Denmark TMC 1010, ATCC 35733	2
B	Escherichia coli KTE163	2
B	Escherichia coli C238_91	2
B	Escherichia coli HVH 217 (4-1022806)	2
B	Escherichia coli HVH 155 (4-4509048)	2
B	Rhodococcus erythropolis JCM 6824	2
B	Escherichia coli C639_08	2
[truncated: 2,357 more rows]

## Sheet: ArgRS
Domain	Genome	Gene Count
A	Candidatus Nanosalinarum sp. J07AB56 (J07NFR56)	2
B	Bacillus thuringiensis Bt407	2
B	Bacillus cereus ISP2954	2
B	Bacillus anthracis SVA11	2
B	Bacillus sp. MB2021	2
B	Luteibacter sp. UNC138MFCol5.1	2
B	Bacillus cereus BAG1X1-3	2
B	Bacillus cereus HuB4-10	2
B	Serratia marcescens VGH107	2
B	Bacillus anthracis 8903-G	2
B	Acinetobacter baumannii WC-136	2
B	Bacillus anthracis A0389	2
B	Bacillus mycoides DSM 2048	2
B	Paenibacillus polymyxa TD94	2
B	Bacillus thuringiensis sv. tochigiensis BGSC 4Y1	2
B	Mycoplasma fermentans M64	2
B	Nocardiopsis synnemataformans DSM 44143	2
B	Rhizobium leguminosarum bv. viciae 3841	2
B	Amycolatopsis mediterranei S699, ATCC 13685	2
B	Stackebrandtia nassauensis LLR-40K-21, DSM 44728	2
B	Bacillus thuringiensis sv. israelensis (re-annotation)	2
B	Salinispora pacifica CNT150	2
B	Bacillus cereus BAG6X1-2	2
B	Bacillus cereus LCT-BC244	2
B	Bacillus cereus BAG2X1-2	2
B	Lysinibacillus fusiformis H1k	2
B	Clostridium phytofermentans KNHs2131	2
B	Bacillus anthracis BFV	2
B	Bacillus cereus BAG3X2-2	2
B	Bacillus weihenstephanensis FSL H7-687	2
B	Salinispora pacifica DSM 45549	2
B	Terribacillus aidingensis MP602	2
B	Bacillus cereus IS075	2
B	Bacillus anthracis Tsiankovskii-I	2
B	Sphingopyxis alaskensis RB2256	2
B	Bacillus sp. ES.034	2
B	Bacillus sp. FJAT-13831	2
B	Acinetobacter calcoaceticus WP19	2
B	Agrobacterium radiobacter DSM 30147	2
B	Lachnospiraceae bacterium VE202-12	2
B	Weissella koreensis JC2156	2
B	Bacillus anthracis V770-NP1-R	2
B	Nocardia brevicatena NBRC 12119	2
B	Salinispora arenicola CNH962	2
B	Clostridium phytofermentans KNHs219	2
B	Luteibacter sp. 9145	2
B	Clostridium sp. BL8	2
B	Acinetobacter pittii CIP 70.29	2
B	Salinispora arenicola CNY694	2
B	Salinispora pacifica CNT003	2
B	Salinispora pacifica CNR510	2
B	Nocardiopsis ganjiahuensis DSM 45031	2
B	Salinispora arenicola CNH941	2
B	Bacillus cereus ISP3191	2
B	Bacillus cereus LCT-BC235	2
B	Bacillus weihenstephanensis KBAB4	2
B	Snodgrassella alvi wkB12	2
B	Bacillus anthracis Ames Ancestor A2084 (re-annotation)	2
B	Amycolatopsis mediterranei S699	2
B	Staphylococcus pseudintermedius ED99	2
B	Bacillus anthracis 52-G	2
B	Butyrivibrio fibrisolvens AB2020	2
B	Bacillus thuringiensis sv. israelensis	2
B	Paenibacillus sp. UNC499MF	2
B	Paenibacillus sp. J14	2
B	Bacillus cereus Rock3-42	2
B	Kribbella flavida IFO 14399, DSM 17836	2
B	Bacillus cereus FRI-35	2
B	Paenibacillus sp. UNC451MF	2
B	Salinispora pacifica CNR894	2
B	Bacillus cereus VD022	2
B	Bacillus thuringiensis NBIN-866	2
B	Salinispora pacifica CNR942	2
B	Bacillus mycoides BHP	2
B	Bacillus cereus VDM062	2
B	Shigella flexneri 1235-66	2
B	Lysinibacillus fusiformis SW-B9	2
B	Acinetobacter baumannii 263903-2	2
B	Bacillus cereus BAG5X12-1	2
B	Lysinibacillus fusiformis RB21 (Lysinibacillus fusiformis RB21 complete genome assembly)	2
B	Paenisporosarcina sp. TG-14	2
B	AP Nitrospirae bacterium SCGC AC-310-I221362021930136	2
B	Bacillus cereus Rock1-15	2
B	Salinispora pacifica DSM 45546	2
B	Oenococcus oeni AWRIB429	2
B	Bacillus cereus HD73	2
B	Bacillus cereus VD102	2
B	Saccharibacillus sacchari GR21, DSM 19268	2
B	Salinispora pacifica DSM 45543	2
B	Salinispora pacifica CNT-133	2
B	Catelliglobosispora koreensis DSM 44566	2
B	Bacillus clausii KSM-K16 (re-annotation)	2
B	Bacillus sp. H1a	2
B	Lysinibacillus sphaericus SSII-1	2
B	Streptomyces scabrisporus DSM 41855	2
B	Paenibacillus sp. HGF7	2
B	Salinispora pacifica CNT133A	2
B	Luteibacter sp. 9133	2
B	Salinispora arenicola CNX481	2
B	Salinispora arenicola CNB458	2
B	AP Zeta proteobacterium SCGC AB-706_B051359747461914	2
B	Micromonospora endolithica AA-459	2
B	Salinispora tropica CNR699	2
B	Clostridium scatologenes ATCC 25775	2
B	AP actinobacterium SCGC AAA028-N15 1336627476846	2
B	Lysinibacillus sp. BC-14	2
B	Roseomonas sp. B5	2
B	Bacillus sp. SJS	2
B	Salinispora arenicola CNS820	2
B	Lysinibacillus sp. SG45	2
B	Snodgrassella sp. R-53583	2
B	Bacillus thuringiensis sv. thuringiensis IS5056	2
B	Conexibacter woesei ID131577, DSM 14684	2
B	Salinispora pacifica CNT001	2
B	Bacillus cereus MC118	2
B	Micromonospora sp. M42	2
B	Bacillus anthracis Gmb1	2
B	Clostridiales Family XI. Incertae Sedis sp. S5-A11	2
B	Paenibacillus sp. HGF5	2
B	Bacillus thuringiensis MC28	2
B	Butyrivibrio fibrisolvens WTE3004	2
B	Salinispora pacifica CNS801	2
B	Bacillus cereus VD078	2
B	Bacillus sp. OK061	2
B	Butyrivibrio sp. LB2008	2
B	Amycolatopsis japonica MG417-CF17, DSM 44213	2
B	Bacillus mycoides Rock3-17	2
B	Paenibacillus pasadenensis DSM 19293	2
B	Lysinibacillus sp. SG53	2
B	Clostridium phytofermentans KNHs212	2
B	Pseudonocardia sp. P1	2
B	Bacillus cereus HuB5-5	2
B	Paenibacillus mucilaginosus K02	2
B	Lysinibacillus sphaericus 1987	2
B	Lysinibacillus fusiformis RB21	2
B	Bacillus cereus ATCC 10876	2
B	Salinispora pacifica CNY239	2
B	Streptomyces rimosus R6-500	2
B	Salinispora arenicola CNY685	2
B	Paenibacillus massiliensis 2301065	2
B	Bacillus anthracis CDC 684	2
B	Bacillus cereus RCH_BC1 (Abyss contigs Sep '10)	2
B	Bacillus cereus Q1	2
B	Salinispora arenicola CNT798	2
B	Salinispora arenicola CNT800	2
B	Streptomyces cattleya NRRL 8057	2
B	Arthrobacter sp. UNC362MFTsu5.1	2
B	Bacillus cereus R309803	2
B	Nocardiopsis prasina DSM 43845	2
B	Paenibacillus sp. J10	2
B	Bacillus anthracis Sen3	2
B	Bacillus firmus DS1	2
B	Bacillus anthracis A0248	2
B	Bacillus sp. TS-2	2
B	Bacteroidales bacterium PSC KfJoeBact1-2	2
B	Bacillus cereus ATCC 10987 (re-annotation)	2
B	Bacillus thuringiensis konkukian sv. H34 97-27 (re-annotation)	2
B	Morganella morganii morganii GM1DA1	2
B	Paenibacillus sp. MSt1	2
B	Bacillus cereus VD115	2
B	Paenibacillus sp. HGH0039	2
B	Bacillus cereus VD154	2
B	Bacillus cereus G9842	2
B	Bacillus halodurans C-125	2
B	Snodgrassella alvi wkB29	2
B	Bacillus macauensis ZFHKF-1	2
B	Halobacillus halophilus DSM 2266	2
B	Bacillus cereus CER074	2
B	Salinispora pacifica CNT131	2
B	Bacillus sp. UNC322MFChir4.1	2
B	Paenibacillus mucilaginosus KNP414	2
B	Luteibacter sp. UNCMF366Tsu5.1	2
B	Paucisalibacillus globulus DSM 18846	2
B	Nocardia vinacea NBRC 16497	2
B	Bacillus cereus F1-15	2
B	Verrucosispora maris AB-18-032	2
B	Bacillus thuringiensis Al Hakam	2
B	Bacillus bogoriensis ATCC BAA-922	2
B	Clostridium tunisiense TJ	2
B	Salinispora pacifica CNS863	2
B	Bacillus cereus HuA2-4	2
B	Oceanobacillus kimchii X50	2
B	Bacillus cereus 03BB102	2
B	Paenibacillus sp. G4	2
B	Xanthomonas arboricola pv. pruni MAFF 301427	2
B	Bacillus thuringiensis sv. aizawai Hu4-2	2
B	Bacillus cereus BAG1X2-1	2
B	Bacillus anthracis Ames Ancestor A2084	2
B	Ensifer sp. YR511	2
B	Lysinibacillus sp. SG55	2
B	Luteibacter sp. 22Crub2.1	2
B	Bacillus anthracis H9401	2
B	Solirubrobacter soli DSM 22325	2
B	Clostridium hathewayi 12489931	2
B	Bacillus cereus E33L (ZK)	2
B	Methylobacterium extorquens AM1	2
B	Bacillus cereus MSX-D12	2
B	Salinispora arenicola CNR416	2
B	Bacillus cereus VD146	2
B	Bacillus anthracis STI	2
B	Oenococcus oeni AWRIB553	2
B	Bacillus cereus Rock1-3	2
B	Nocardia brasiliensis ATCC 700358	2
B	Paenibacillus sp. A9	2
B	Paenibacillus sp. D14	2
B	Salinispora arenicola CNY011	2
B	Bacillus sp. YF23	2
B	Bacillus cereus ATCC 4342	2
B	Bacillus thuringiensis sv. kurstaki HD-1	2
B	Bacillus anthracis WesternNA USA6153	2
B	Bacillus cereus W	2
B	Bacillus anthracis Zimbabwe 89	2
B	Salinispora arenicola CNX814	2
B	AP Firmicutes bacterium SCGC AB-670-E021362021928722	2
B	Paenibacillus sp. MAEPY1	2
B	Paenibacillus sp. HW567	2
B	Bacillus cereus BGSC 6E1	2
B	Amycolatopsis orientalis DSM 40040	2
B	Bacillus cereus VDM053	2
B	Bacillus anthracis A0193	2
B	Escherichia coli 5-366-08_S3_C2	2
B	Prevotella multisaccharivorax PPPA20, DSM 17128	2
B	Bacillus cereus CER057	2
B	Bacillus isronensis B3W22	2
B	Bacillus sp. UNCCL81	2
B	Paenibacillus lactis 154	2
B	Acinetobacter baumannii 225588	2
B	Bacillus cereus bv. anthracis CI	2
B	Oenococcus oeni AWRIB422	2
B	Salinispora pacifica CNT796	2
B	Bacillus anthracis Smith 1013	2
B	Bacteroides uniformis 3978 T3 ii	2
B	Acinetobacter baumannii 1289694	2
B	Bacillus clausii ENTPro	2
B	Nocardia brasiliensis NBRC 14402	2
B	Coxiella burnetii Nine Mile phase I / RSA 493 (re-annotation)	2
B	Salinispora pacifica CNT148	2
B	Bacillus cereus IS845/00	2
B	Salinispora arenicola CNX891	2
B	Amycolatopsis vancoresmycina DSM 44592	2
B	Luteibacter sp. 9143	2
B	Salinispora arenicola CNR425	2
B	Bacillus cereus VD142	2
B	Bacillus toyonensis BCT-7112	2
B	Bacillus oceanisediminis 2691	2
B	Salinispora arenicola CNS848	2
B	Bacillus cereus SJ1	2
B	Paenibacillus terrae HPL-003	2
B	Bacillus anthracis A0488	2
B	Bacillus sp. 105MF	2
B	Lachnospiraceae bacterium VE202-23	2
B	Bacillus cereus ATCC 10987	2
B	Bacillus thuringiensis HD-771	2
B	Enterococcus faecalis SDVK1A	2
B	Nocardia carnea NBRC 14403	2
B	Salinispora pacifica CNH732	2
B	Bacillus sp. JCM 19046	2
B	Salinispora pacifica CNT851	2
B	Actinoplanes globisporus DSM 43857	2
B	Bacillus cereus HuA3-9	2
B	Bacillus cereus VDM006	2
B	Bacillus anthracis Sterne	2
B	Bacillus cereus BAG1O-2	2
B	Bacillus anthracis A0465	2
B	Paenibacillus alvei TS-15	2
B	Streptomyces cattleya DSM 46488	2
B	Bacillus thuringiensis sv. thuringiensis T01001	2
B	Bacillus clausii KSM-K16	2
B	Oenococcus oeni AWRIB129	2
B	Bacillus cereus VD140	2
B	Salinispora tropica CNS416	2
B	Paenibacillus polymyxa SC2	2
B	Pontibacillus marinus BH030004	2
B	Promicromonospora sukumoe 327MFSha3.1	2
B	Amycolatopsis mediterranei RB	2
B	Oenococcus oeni AWRIB304	2
B	Salinispora arenicola CNP193	2
B	Paenibacillus sp. FSL R7-269	2
B	Bacillus cereus HuA4-10	2
B	Rhizobium leguminosarum bv. viciae VF39	2
B	Sphingopyxis alaskensis RB2256 (re-annotation)	2
B	Clostridium sp. KNHs205	2
B	Bacillus cereus BAG6X1-1	2
B	Bacillus cereus E33L (ZK) (re-annotation)	2
B	Paenibacillus harenae DSM 16969	2
B	Caldibacillus debilis DSM 16016	2
B	Bacillus vireti LMG 21834	2
B	Ensifer meliloti 5A14	2
B	Bacillus thuringiensis sv. berliner ATCC 10792	2
B	Salinispora pacifica CNS996	2
B	Bacillus cereus BAG5O-1	2
B	Bacillus anthracis A16R	2
B	Solibacillus silvestris StLB046	2
B	AP Proteobacteria bacterium JGI 0000113-E041335916320647	2
B	Bacillus cereus BAG1X2-2	2
B	Bacillus sp. ES.036	2
B	Paenibacillus sp. GD11	2
B	Arthrobacter sp. FB24	2
B	Jiangella gansuensis YIM 002, DSM 44835	2
B	Paenibacillus dendritiformis C454	2
B	Paenibacillus sp. J10	2
B	Paenibacillus sp. JCM 10914	2
B	Bacillus thuringiensis sv. chinensis CT-43	2
B	Salinispora pacifica CNY666	2
B	Bacillus sp. JCM 19045	2
B	Bacillus cereus AND1407	2
B	Paenibacillus darwinianus MB1	2
B	Paenibacillus sp. JDR-2	2
B	Bacillus cereus BAG4O-1	2
B	Paenibacillus barengoltzii J12	2
B	Bacillus cereus B5-2	2
B	Bacillus thuringiensis sv. israelensis	2
B	Bacillus cereus BAG5X1-1	2
B	Methylobacterium extorquens DSM 13060	2
B	Cystobacter fuscus DSM 2262	2
B	Bacillus sp. J13	2
B	Bacillus sp. 7_6_55CFAA_CT2	2
B	Paenibacillus ehimensis A2	2
B	Bacillus cereus BAG3O-2	2
B	Geobacillus stearothermophilus X1	2
B	Arthrobacter sp. I3 (Assembly 1)	2
B	Kribbella catacumbae DSM 19601	2
B	Bacillus pseudomycoides DSM 12442	2
B	Salinispora pacifica DSM 45547	2
B	Salinispora pacifica CNY202	2
B	Paenibacillus taiwanensis DSM 18679	2
B	Bacillus cereus MSX-A1	2
B	Bacillus cereus HuA2-3	2
B	Halobacillus kuroshimensis DSM 18393	2
B	Bacillus cereus VDM034	2
B	Bacillus cereus LCT-BC25	2
B	Bacillus cereus VD169	2
B	Bacillus cereus AH676	2
B	Halalkalibacillus halophilus DSM 18494	2
B	Clostridium cellulosi CS-4-4	2
B	Kurthia huakuii LAM0618	2
B	Bacillus thuringiensis sv. sotto T04001	2
B	Bacillus cereus NVH0597-99	2
B	Salinispora pacifica CNT855	2
B	Bacillus panaciterrae DSM 19096	2
B	Paenibacillus panacisoli DSM 21345	2
B	Bacillus cereus BAG1O-3	2
B	Amycolatopsis orientalis DSM 43388	2
B	Bacteroides fragilis S6L5	2
B	Bacillus cereus Rock4-2	2
B	Bacillus cereus ATCC 10876	2
B	Salinispora pacifica CNT029	2
B	Bacillus cereus Schrouff	2
B	Bacillus cereus BAG6O-2	2
B	Salinispora arenicola CNS-205	2
B	Paenibacillus macerans 8244	2
B	Amycolatopsis nigrescens CSC17Ta-90, DSM 44992	2
B	Ornithinibacillus scapharcae TW25	2
B	Bacillus cereus Rock3-44	2
B	Caldibacillus debilis GB1 (GenePRIMP)	2
B	Arthrobacter sp. 131MFCol6.1	2
B	Paenibacillus pinihumi DSM 23905	2
B	Micromonospora sagamiensis MK-65	2
B	Arthrobacter sp. 49Tsu3.1M3	2
B	Bacillus cereus BAG2O-2	2
B	Amycolatopsis balhimycina FH 1894	2
B	Promicromonospora kroppenstedtii RS16, DSM 19349	2
B	Amycolatopsis benzoatilytica DSM 43387	2
B	Bacillus cereus HuB1-1	2
B	Bacillus cereus BAG3X2-1	2
B	Salinispora pacifica CNT854	2
B	Actinoplanes sp. SE50/110	2
B	Salinispora pacifica DSM 45544	2
B	Paenibacillus gorillae G1	2
B	Bacillus cereus A1	2
B	Amycolatopsis azurea DSM 43854	2
B	Paenibacillus sp. 1_12	2
B	Salinispora pacifica CNT084	2
B	Bacillus cereus BAG2O-1	2
B	Salinispora pacifica CNY646	2
B	Actinoplanes missouriensis NBRC 102363	2
B	Salinispora pacifica CNT609	2
B	Acinetobacter genomospecies 3 Tr II-3, DSM 9306	2
B	Paenibacillus sophorae S27	2
B	Rhizobium leguminosarum bv. trifolii TA1	2
B	Lysinibacillus sp. LD79	2
B	Lysinibacillus fusiformis ZC1	2
B	Bacillus manliponensis JCM 15802	2
B	Salinispora pacifica DSM 45548	2
B	Paenibacillus terrigena DSM 21567	2
B	Kurthia sp. Dielmo	2
B	Salinispora pacifica CNQ768	2
B	Paenibacillus lautus Y412MC10	2
B	Desulfovibrio alcoholivorans DSM 5433	2
B	Salinispora pacifica CNR114	2
B	Oenococcus oeni OT5	2
B	Bacillus sp. J37	2
B	Kitasatospora azatica KCTC 9699	2
B	Lysinibacillus sp. BC-43	2
B	Bacillus kribbensis DSM 17871	2
B	Bacillus cereus VD133	2
B	Bacillus thuringiensis sv. monterrey BGSC 4AJ1	2
B	Bacillus thuringiensis sv. andalousiensis BGSC 4AW1	2
B	Salinispora pacifica CNS237	2
B	Bacillus sp. M3-13	2
B	Bacillus thuringiensis sv. pulsiensis BGSC 4CC1	2
B	Bacillus thuringiensis IBL200	2
B	Salinispora arenicola CNX482	2
B	Bacillus amyloliquefaciens plantarum	2
B	Bacillus sp. WBUNB001_A	2
B	Bacillus cereus VD048	2
B	Hamadaea tsunoensis DSM 44101	2
B	Bacillus cereus BAG4X12-1	2
B	Acidovorax sp. JHL-9	2
B	Bacillus anthracis Cvac02	2
B	Paenibacillus sp. FSL R5-808	2
B	Bacillus anthracis 2000031021	2
B	Bacillus cereus VD131	2
B	Bacillus anthracis Vollum	2
B	Paenibacillus polymyxa SQR-21	2
B	Bacillus anthracis Sen2Col2	2
B	Bacillus thuringiensis sv. finitimus YBT-020	2
B	Butyrivibrio fibrisolvens MD2001	2
B	Paenibacillus massiliensis T7	2
B	Methylosinus sp. PW1	2
B	Bacillus anthracis A0174	2
B	Amycolatopsis taiwanensis DSM 45107	2
B	Leptotrichia sp. oral taxon 215 W9775	2
B	Bacillus cereus VD156	2
B	Bacillus cereus MC67	2
B	Paenibacillus chondroitinus OK414	2
B	Bacillus cereus VD166	2
B	Salinispora pacifica CNY703	2
B	Streptomyces rimosus R6-500MV9	2
B	Peptoniphilus lacrimalis DNF00528	2
B	Bacillus cereus BAG4X2-1	2
B	Bacillus cereus VD014	2
B	Oenococcus oeni OT3	2
B	Bacillus cereus MSX-A12	2
B	Prochlorococcus marinus bv. HNLC1	2
B	Bacillus cereus 172560W	2
B	Frankia sp. CcI3	2
B	Bacillus halodurans C-125 (re-annotation)	2
B	Bacillus cereus VD118	2
B	Bacillus anthracis Carbosap	2
B	Bacillus cereus B4264	2
B	Paenibacillus sonchi X19-5	2
B	Bacillus anthracis CZC5	2
B	Salinispora arenicola CNY244	2
B	Bacillus sp. 17376	2
B	Bacillus anthracis Han	2
B	Bacillus thuringiensis IBL4222	2
B	Amycolatopsis mediterranei U32	2
B	Acinetobacter baumannii 554515	2
B	Bacillus anthracis Carbosap	2
B	Acinetobacter baumannii 1451147	2
B	Bacillus thuringiensis sv. kurstaki HD73	2
B	Salinispora arenicola CNS744	2
B	Amycolatopsis orientalis DSM 46075	2
B	Geobacillus stearothermophilus NUB3621	2
B	Bacillus massiliogorillae G2	2
B	Bacillus cereus HuA2-1	2
B	Paenibacillus riograndensis SBR5	2
B	Salinispora pacifica CNS103	2
B	Bacillus sp. UNC437CL72CviS29	2
B	Butyrivibrio proteoclasticus P6B7	2
B	Arthrobacter sp. OV407	2
B	Bacillus cereus AH621	2
B	Bacillus cereus BAG2O-3	2
B	Bacillus aurantiacus DSM 18675	2
B	Staphylococcus aureus aureus S2398	2
B	Bacillus cereus VD107	2
B	Paenibacillus sp. Aloe-11	2
B	Acinetobacter baumannii 723929	2
B	Paenibacillus elgii B69	2
B	Pseudomonas sp. Chol1	2
B	Bacillus subtilis B7-s	2
B	Bacillus thuringiensis sv. kurstaki YBT-1520	2
B	Paenibacillus polymyxa OSY-DF	2
B	Pseudomonas bauzanensis W13Z2	2
B	Arthrobacter sp. 9MFCol3.1	2
B	Sphingopyxis sp. MC1	2
B	Bacillus sp. YR331	2
B	Amycolatopsis rifamycinica 46095	2
B	Butyrivibrio sp. AE3003	2
B	Bacillus cereus BAG3O-1	2
B	Bacillus cereus HuB2-9	2
B	Nocardia terpenica NBRC 100888	2
B	Kutzneria albida DSM 43870	2
B	Oenococcus oeni AWRIB318	2
B	Bacillus thuringiensis sv. kurstaki YBT-1520	2
B	Salinispora arenicola CNQ748	2
B	Paenibacillus larvae larvae 4-309, DSM 25430	2
B	Thermoanaerobacter cellulolyticus NA10, DSM 8991	2
B	Paenibacillus polymyxa N.R. Smith 1105, ATCC 842	2
B	Streptomyces cattleya ATCC 35852 (S. cattleya - VELVET and IMAGE assembly)	2
B	Catenulispora acidiphila ID139908, DSM 44928	2
B	Bacillus akibai JCM 9157	2
B	Mycoplasma fermentans JER	2
B	Bacillus sp. UNC438CL73TsuS30	2
B	Bacillus cereus AH1273	2
B	Bacillus cereus BAG5X2-1	2
B	Thalassobacillus devorans MSP14	2
B	Sediminibacillus halophilus NSP9.3	2
B	Bacillus cereus m1293	2
B	Actinospica robiniae DSM 44927	2
B	Luteibacter sp. UNCMF331Sha3.1	2
B	Oenococcus oeni IOEB_0205	2
B	Bacillus cereus BAG1X1-2	2
B	Bacillus thuringiensis sv. kurstaki HD-1	2
B	Salinispora arenicola CNY256	2
B	Bacillus cereus K-5975c	2
B	Bacillus cereus cytotoxis NVH 391-98	2
B	Bacillus cereus VD045	2
B	Paenibacillus larvae larvae 08-100, DSM 25719	2
B	Bacillus cereus BAG1X1-1	2
B	Bacillus gaemokensis JCM 15801	2
B	Paenibacillus sp. TCA20	2
B	Bacillus anthracis A0442	2
B	Bacillus anthracis Sterne (re-annotation)	2
B	Bacillus thuringiensis YBT-1518	2
B	Bacillus cereus AH820	2
B	Bacillus sp. NRRL B-14911	2
B	Streptomyces purpureus KA281, ATCC 21405	2
B	Paenibacillus sp. PAMC 26794	2
B	Lysinibacillus sphaericus NRS1693	2
B	Roseomonas mucosa ATCC BAA-692	2
B	Bacillus cereus 03BB108	2
B	Bacillus cereus VDM021	2
B	Paenibacillus fonticola DSM 21315	2
B	Butyrivibrio hungatei XBD2006	2
B	Salinispora arenicola CNS243	2
B	Paenibacillus mucilaginosus 3016	2
B	Bacillus sp. SG-1	2
B	Bacillus weihenstephanensis NBRC 101238	2
B	Oenococcus oeni OT4	2
B	Bacillus cereus sv. MLST type 144 H3081.97	2
B	Paenibacillus sp. FSL H8-457	2
B	Paenibacillus sp. UNCCL52	2
B	Lysinibacillus sp. TC-37	2
B	Bacillus subtilis BEST7613	2
B	Bacillus cereus HuB13-1	2
B	Bacillus thuringiensis sv. aizawai Leapi01	2
B	Micromonospora aurantiaca ATCC 27029	2
B	Saccharibacillus kuerlensis DSM 22868	2
B	Bacillus bataviensis LMG 21833	2
B	Salinispora arenicola CNY260	2
B	Bacillus massiliosenegalensis JC6	2
B	Lysinibacillus sphaericus 2297	2
B	Acinetobacter pittii D499	2
B	Bacillus thuringiensis HD-789	2
B	Lysinibacillus sp. YR326	2
B	Bacillus cereus Rock3-28	2
B	Sphingobium yanoikuyae XLDN2-5	2
B	Dolosigranulum pigrum ATCC 51524	2
B	Paenibacillus chitinolyticus NBRC 15660	2
B	Streptomyces rimosus rimosus ATCC 10970	2
B	Salinispora pacifica CNY673	2
B	Bacillus cereus BDRD-Cer4	2
B	Leptotrichia goodfellowii F0264	2
B	Streptomyces sp. AA4	2
B	Bacillus sp. BC15	2
B	Oenococcus oeni AWRIB576	2
B	Bacillus anthracis UR-1	2
B	Bacillus cereus G9241 (re-annotation)	2
B	Bacillus anthracis HYU01	2
B	Clostridium phytofermentans ISDg	2
B	Bacillus cereus VD196	2
B	Clostridium drakei SL1	2
B	Bacillus anthracis Vollum	2
B	Micromonospora sp. L5	2
B	Paenibacillus sp. OSY-SE	2
B	Kitasatospora mediocidica KCTC 9733	2
B	Paenibacillus sp. FSL R7-277	2
B	Acinetobacter baumannii 42057_5	2
B	Bacillus weihenstephanensis FSL R5-860	2
B	Bacillus cereus F	2
B	Acinetobacter baumannii Ab33333	2
B	Bacillus massilioanorexius AP8	2
B	Acinetobacter genomospecies 3, DSM 21653	2
B	Paenibacillus uliginis N3/975	2
B	Lysinibacillus sphaericus CBAM5	2
B	Salinispora pacifica CNY498	2
B	Bacillus thuringiensis konkukian sv. H34 97-27	2
B	Alteromonas macleodii 'Aegean Sea MED64'	2
B	Bacillus anthracis 3154	2
B	Bacillus cereus BtB2-4	2
B	Salinispora arenicola CNY237	2
B	Salinispora pacifica CNT569	2
B	Bacillus anthracis delta Sterne	2
B	Clostridiales bacterium VE202-29	2
B	Bacillus cereus TIAC219	2
B	Paenibacillus sp. FSL H8-237	2
B	Salinispora pacifica CNT603	2
B	Arthrobacter albus DNF00011	2
B	Lysinibacillus sphaericus KCTC 3346	2
B	Paenibacillus larvae larvae B-3650	2
B	Nocardia higoensis NBRC 100133	2
B	Leptotrichia goodfellowii LB 57, DSM 19756	2
B	Arthrobacter sp. OK909	2
B	Longispora albida DSM 44784	2
B	Bacillus anthracis Heroin Ba4599	2
B	Salinispora arenicola CNT-088	2
B	Bacillus cereus BMG1.7	2
B	Bacillus sp. J33	2
B	Bacillus cereus BAG1X2-3	2
B	Vagococcus lutrae LBD1	2
B	Bacillus cereus AH1271	2
B	Paenibacillus sp. YR247	2
B	Bacillus sp. 2_A_57_CT2	2
B	Bacillus mycoides Rock1-4	2
B	Nocardiopsis baichengensis YIM 90130	2
B	Paenibacillus senegalensis JC66	2
B	Paenibacillus polymyxa 1-43	2
B	Paenibacillus sabinae T27	2
B	Bacillus cereus BDRD-ST26	2
B	Bacillus cereus G9241	2
B	Bacillus thuringiensis sv. huazhongensis BGSC 4BD1	2
B	Bacillus cereus VDM019	2
B	Bacillus oceanisediminis CGMCC 1.10115	2
B	Bacillus nealsonii AAU1_buffalo	2
B	Bacillus anthracis 9080-G	2
B	Acinetobacter baumannii 1475718	2
B	Paenibacillus sp. 276b	2
B	Amycolatopsis mediterranei DSM 46096	2
B	Bacillus cereus Rock3-29	2
B	Paenibacillus polymyxa DSM 365	2
B	Bacillus cereus BDRD-ST196	2
B	Acinetobacter baumannii 478810	2
B	Lysinibacillus sp. SG8	2
B	Rhizobium leguminosarum OV152	2
B	Arthrobacter sp. OV118	2
B	Nocardia brasiliensis IFM 10847	2
B	Bacillus sp. H1m	2
B	Bacillus cereus AH1134	2
B	Paenibacillus sp. URHA0014	2
B	Bacillus cereus IS195	2
B	Bacillus cereus ATCC 4342	2
B	Bacillus thuringiensis sv. kurstaki T03a001	2
B	Salinispora pacifica CNT403	2
B	Lysinibacillus sp. GY32	2
B	Bacteroides cellulosolvens DSM 2933	2
B	Bacillus anthracis 3166	2
B	Bacillus sp. NRRL B-14911 (re-annotation)	2
B	Clostridium phytofermentans KNHs2132	2
B	Bacillus thuringiensis sv. pakistani t13001	2
B	Salinispora arenicola CNH877	2
B	Paenibacillus darwinianus CE1	2
B	Salinispora arenicola CNY234	2
B	Frankia sp. CcI6	2
B	Streptacidiphilus rugosus AM-16	2
B	Stappia stellulata DSM 5886	2
B	Paenibacillus sp. FSL H7-689	2
B	Bacillus thuringiensis BMB171	2
B	Acinetobacter sp. SH024	2
B	Arthrobacter sp. OK362	2
B	Bacillus cereus AH1272	2
B	Nocardia testacea NBRC 100365	2
B	Treponema sp. SAG7	2
B	Bacillus cereus VD148	2
B	Nocardioidaceae bacterium Broad-1	2
B	Paenibacillus sp. 1-49	2
B	Actinoplanes friuliensis DSM 7358	2
B	Viridibacillus arenosi FSL R5-213	2
B	Acinetobacter baumannii TG00314	2
B	Lactobacillus rossiae DSM 15814	2
B	Chondromyces apiculatus DSM 436	2
B	Actinoplanes sp. N902-109	2
B	Lysinibacillus sp. SG9	2
B	Bacillus sp. JCM 19047	2
B	Acetivibrio cellulolyticus CD2, DSM 1870 (ORNL annotation)	2
B	Geomicrobium sp. JCM 19039	2
B	Clostridium sp. KNHs214	2
B	Butyrivibrio fibrisolvens YRB2005	2
B	Bacillus cereus NC7401	2
B	Paenibacillus sp. ICGEB2008	2
B	Bacillus cereus HuB4-4	2
B	Salinispora pacifica CNY363	2
B	Bacillus cereus VD021	2
B	Streptococcus salivarius K12	2
B	Bacillus sp. 95MFCvi2.1	2
B	Luteibacter sp. 9135	2
B	Bacillus sp. 123MFChir2	2
B	Bacillus thuringiensis sv. tolworthi NA205-2	2
B	Micromonosporaceae bacterium URHE0070	2
B	Paenibacillus polymyxa CICC 10580	2
B	Lysinibacillus sp. TC-13	2
B	Salinispora arenicola CNX508	2
B	Bacillus simplex II3b11 (Draft1, status 17.November 2010)	2
B	Paenibacillus sp. J6	2
B	Paenibacillus darwinianus Br	2
B	Paenibacillus sp. FSL R5-192	2
B	Bacillus cereus AH187 (F4810/72)	2
B	Salinispora arenicola CNT849	2
B	Cohnella sp. OV330	2
B	Salinispora pacifica CNY331	2
B	Clostridiales bacterium VE202-27	2
B	Bacillus cellulosilyticus N-4, DSM 2522	2
B	Oenococcus oeni AWRIB202	2
B	Actinoalloteichus cyanogriseus DSM 43889	2
B	Lysinibacillus fusiformis ZB2	2
B	Bacillus cereus BAG6O-1	2
B	Actinoalloteichus cyanogriseus DSM 43889	2
B	Paenibacillus alginolyticus DSM 5050	2
B	Bacillus anthracis Kruger B	2
B	Paenibacillus zanthoxyli JH29	2
B	Bacillus sp. OK634	2
B	Salinivibrio costicola costicola ATCC 33508	2
B	Micromonospora sp. CNB394	2
B	Lachnospiraceae bacterium 3_1_57FAA_CT1	2
B	Bacillus infantis NRRL B-14911	2
B	AP Halothiobacillaceae bacterium SCGC AB-674-E031362021929060	2
B	Salinispora arenicola CNS325	2
B	Lactobacillus rossiae DSM 15814	2
B	Paenibacillus peoriae KCTC 3763	2
B	Paenibacillus sp. MAEPY2	2
B	Bacillus anthracis Ames	2
B	Micromonospora lupini Lupac 08	2
B	Bacillus cereus Rock4-18	2
B	Oenococcus oeni AWRIB419	2
B	Sporosarcina sp. EUR3 2.2.2	2
B	Oenococcus oeni IOEB_0501	2
B	Lysinibacillus sphaericus LP1-G	2
B	Bacillus cereus VD200	2
B	Clostridium difficile 840	2
B	Salimicrobium sp. MJ3	2
B	Bacillus thuringiensis DAR 81934	2
B	Oenococcus oeni OT25	2
B	Conexibacter woesei Iso977N	2
B	Thermocrispum municipale DSM 44069	2
B	Geobacillus caldoxylosilyticus CIC9	2
B	Paenibacillus polymyxa M1	2
B	Bacillus cereus BAG2X1-3	2
B	Oenococcus oeni AWRIB418	2
B	Nocardia jiangxiensis NBRC 101359	2
B	Salinispora arenicola CNH963	2
B	Amycolatopsis halophila YIM 93223, DSM 45216	2
B	Bacillus cereus F837/76	2
B	Staphylococcus cohnii hu-01	2
B	Oenococcus oeni AWRIB548	2
B	Bacillus timonensis MM10403188	2
B	Paenibacillus polymyxa E681	2
B	Paenibacillus sp. UNC217MF	2
B	Bacillus cereus VD214	2
B	Salinispora pacifica CNT138	2
B	Oenococcus oeni AWRIB568	2
B	Bacillus cereus MM3	2
B	Bacillus anthracis Ames (re-annotation)	2
B	Oenococcus oeni OM22	2
B	Bacteroidales bacterium PSC KfJoeBact1-1	2
B	Bacillus cereus BAG1O-1	2
B	Amycolatopsis orientalis HCCB10007	2
B	Bacillus thuringiensis sv. pondicheriensis BGSC 4BA1	2
B	Mycoplasma fermentans PG18	2
B	Paenibacillus alvei DSM 29 (PAV)	2
B	Bacillus sp. UNC41MFS5	2
B	Acinetobacter baumannii 72431	2
B	Acinetobacter baumannii 1288284	2
B	Bacillus cereus 95/8201	2
B	Bacillus thuringiensis Bt407	2
B	Salinispora pacifica CNT045	2
B	Haloplasma contractile SSD-17B	2
B	Amycolatopsis mediterranei DSM 40773	2
B	Salinicoccus luteus DSM 17002	2
B	Bacillus cereus F65185	2
B	Bacillus cereus HuA2-9	2
B	Bacillus sp. NSP22.2	2
B	Paenibacillus sp. 1-18	2
B	Salinispora pacifica CNY330	2
B	Bacillus cereus BcFL2013	2
B	Micromonospora carbonacea var. africana	2
B	Bacillus cereus BAG2X1-1	2
B	Bacillus cereus VD184	2
B	Salinispora arenicola CNS296	2
B	Bacillus lehensis G1	2
B	Salinispora tropica CNB-440	2
B	Nocardia takedensis NBRC 100417	2
B	Herpetosiphon aurantiacus DSM 785	2
B	Oenococcus oeni DSM 20252	2
B	Lysinibacillus sphaericus sv. H5a5b C3-41	2
B	Tatumella morbirosei LMG 23360	2
B	Bacillus thuringiensis T01-328	2
B	Bacillus mycoides 219298	2
B	Amycolatopsis alba DSM 44262	2
B	Fictibacillus gelatini DSM 15865	2
B	Bacillus cereus BDRD-ST24	2
B	Micromonospora sp. L5	2
B	Bacillus cereus VD136	2
B	Clostridium sp. KNHs206	2
B	Paenibacillus sp. OV031	2
B	Actinoalloteichus spitiensis RMV-1378	2
B	Bacillus anthracis 95014	2
B	Bacillus cereus JM-Mgvxx-63	2
B	Bacillus thuringiensis LM1212	2
B	Bacillus cereus VDM022	2
B	Clostridium sp. KLE 1755	2
B	Bacillus cereus mm1550	2
E	Cochliobolus heterostrophus C5	2
E	Ajellomyces capsulatus NAm1	2
E	Micromonas sp. RCC299	2
E	Saccharomyces cerevisiae YJM789	2
E	Ailuropoda melanoleuca	2
E	Dictyostelium discoideum AX4	2
E	Drosophila willistoni Gd-H4-1, TSC#14030-0811.24	2
E	Culex pipiens quinquefasciatus JHB	2
E	Monosiga brevicollis MX1	2
E	Arthroderma gypseum CBS 118893	2
E	Paramecium tetraurelia d4-2	2
E	Phytophthora ramorum Pr102, UCD Pr4	2
E	Arabidopsis thaliana	2
E	Drosophila grimshawi G1, TSC#15287-2541.00	2
E	Arthroderma benhamiae CBS 112371	2
E	Thielavia terrestris NRRL 8126	2
E	Tetrahymena thermophila SB210 (Macronucleus)	2
E	Phaeodactylum tricornutum CCAP1055/1	2
E	Rattus norvegicus BN/SsNHsdMCW	2
E	Drosophila erecta TSC#14021-0224.01	2
E	Ricinus communis Hale	2
E	Pediculus humanus corporis USDA	2
E	Candida albicans SC5314	2
E	Trichophyton verrucosum HKI 0517	2
E	Anopheles gambiae PEST	2
E	Spizellomyces punctatus DAOM BR117	2
E	Daphnia pulex Log50	2
E	Drosophila ananassae AABBg1, TSC#14024-0371.13	2
E	Micromonas pusilla NOUM17, RCC 299	2
E	Saccharomyces cerevisiae S288C	2
E	Mus musculus C57BL/6J	2
E	Allomyces macrogynus ATCC 38327	2
E	Ectocarpus siliculosus Ec 32 (CCAP 1310/04)	2
E	Theileria annulata Ankara clone C9	2
E	Aureococcus anophagefferens CCMP 1984	2
E	Naegleria gruberi NEG-M	2
E	Manihot esculenta	2
E	Tribolium castaneum Georgia GA2	2
E	Fusarium oxysporum lycopersici 4287	2
E	Drosophila virilis TSC#15010-1051.87	2
E	Linum usitatissimum	2
E	Drosophila melanogaster y; cn bw sp	2
E	Coccidioides immitis RS	2
E	Candida glabrata CBS 138	2
E	Ostreococcus lucimarinus CCE9901	2
E	Ciona intestinalis	2
E	Botryobasidium botryosum FD-172 SS1	2
E	Zea mays	2
E	Arabidopsis thaliana Columbia	2
E	Oryza sativa	2
E	Babesia bovis T2Bo	2
E	Danio rerio Tuebingen	2
E	Eutrema salsugineum	2
E	Saprolegnia parasitica CBS 223.65	2
E	Ajellomyces dermatitidis SLH14081	2
E	Apis mellifera DH4	2
E	Emiliania huxleyi CCMP 1516	2
E	Talaromyces marneffei ATCC 18224	2
E	Sorghum bicolor BTx623	2
E	Gossypium raimondii	2
E	Drosophila yakuba Tai18E2	2
E	Theileria parva Muguga	2
E	Aedes aegypti Liverpool	2
E	Homo sapiens	2
E	Paracoccidioides brasiliensis Pb01	2
E	Ricinus communis	2
E	Thalassiosira pseudonana CCMP 1335	2
E	Lottia gigantea	2
E	Laccaria bicolor S238N-H82	2
E	Trichoplax adhaerens Grell-BS-1999	2
E	Micromonas pusilla CCMP1545	2
E	Cochliobolus heterostrophus C4, ATCC 48331	2
E	Caenorhabditis elegans Bristol N2	2
E	Arthroderma otae CBS 113480	2
E	Nasonia vitripennis SymAX	2
E	Phaseolus vulgaris	2
E	Physcomitrella patens	2
E	Phaeosphaeria nodorum SN15	2
E	Gibberella zeae PH-1	2
Domain	Genome	Gene Count
B	Bacillus anthracis A1055	3
B	Actinopolymorpha alba DSM 45243	3
B	Escherichia coli 7-233-03_S3_C1	3
B	Bacillus anthracis Australia 94	3
B	Candidatus Endomicrobia bacterium trichonymphae	3
B	Kitasatospora setae KM-6054, NBRC 14216	3
B	AP Candidatus Synechococcus spongiarum LMB bulk15M1387479953166	3
E	Selaginella moellendorfii	3
E	Panicum virgatum	3
E	Capsella rubella	3
E	Malus domestica	3
E	Selaginella moellendorffii	3
E	Capitella teleta I ESC-2004	3
E	Triticum aestivum	3
E	Nectria haematococca MPVI 77-13-4	3
E	Aquilegia coerulea	3
E	Brassica rapa FPsc	3
E	Ostreococcus lucimarinus	3
E	Xenopus tropicalis	3
E	Boechera stricta	3
E	Branchiostoma floridae S238N-H82	3

## Sheet: CysRS
Domain	Genome	Gene Count
A	Crenarchaeota archaeon SCGC AAA471-C03 (contamination screened) (GBS-N_001_6)	2
A	Candidatus Nitrososphaera gargensis Ga9-2	2
A	Methanosalsum zhilinae WeN5, DSM 4017	2
A	Nitrososphaera viennensis EN76	2
A	Candidatus Methanoperedens nitroreducens ANME-2d (ANME_V10) (ANME_V10)	2
A	Crenarchaeota archaeon SCGC AAA471-O08 (contamination screened) (GBS-N_001_29)	2
A	Methanococcus vannielii SB	2
A	Candidatus Nitrososphaera evergladensis SR1	2
A	Thermoproteales Type II	2
A	Thermoproteales Type I	2
A	Geoarchaeota archaeon OSPB-1 (8 best scaffolds)	2
A	Thermoproteales Type I archaeon	2
A	Methanosarcinales	2
A	Halonotius sp. J07HN4 (version 2)	2
B	Mycobacterium tuberculosis XTB13-113	2
B	Mycobacterium tuberculosis MAL020205	2
B	Mycobacterium tuberculosis TB_RSA12	2
B	Mycobacterium tuberculosis MAL020144	2
B	Actinoalloteichus hymeniacidonis DSM 45092 Genome sequencing 1	2
B	Arthrobacter sp. 35W	2
B	Klebsiella pneumoniae CHS 75	2
B	Arthrobacter sp. H41 (Draft 1)	2
B	Mycobacterium tuberculosis PanR0209	2
B	Mycobacterium rhodesiae JS60	2
B	Salinispora arenicola CNX814	2
B	Streptomyces sp. TAA486	2
B	Mycobacterium tuberculosis XTB13-193	2
B	Mycobacterium sp. 05-1390	2
B	Mycobacterium tuberculosis KT-0084	2
B	Enterobacter aerogenes UCI 47	2
B	Mycobacterium bovis BCG Grappier	2
B	Streptomyces sp. KhCrAH-337	2
B	Salinispora arenicola CNQ748	2
B	Mycobacterium tuberculosis PanR0308	2
B	Mycobacterium tuberculosis MAL020156	2
B	Gordonia bronchialis 3410, DSM 43247	2
B	Mycobacterium tuberculosis TRUG0083	2
B	Gordonia aichiensis NBRC 108223	2
B	Mycobacterium tuberculosis GM 1503	2
B	Mycobacterium tuberculosis TB_RSA114	2
B	Burkholderia sp. WP40	2
B	Mycobacterium tuberculosis PanR0703	2
B	Mycobacterium tuberculosis TBR60	2
B	Mycobacterium tuberculosis KT-0098	2
B	Timonella senegalensis JC301	2
B	Candidatus TM7 s8 (Draft1 Illumina Assembly)	2
B	Actinomadura rifamycini DSM 43936	2
B	Mycobacterium tuberculosis TKK-01-0050	2
B	Streptomyces sp. YR375	2
B	Mycobacterium tuberculosis TB_RSA191	2
B	Mycobacterium tuberculosis TB_RSA140	2
B	Cyanothece sp. BH68, ATCC 51142	2
B	Corynebacterium massiliense DSM 45435	2
B	Mycobacterium tuberculosis Mtb940	2
B	Escherichia coli UCD_JA03	2
B	Mycobacterium abscessus 9808	2
B	Klebsiella pneumoniae CHS 50	2
B	Micrococcus luteus NCTC 2665	2
B	Mycobacterium tuberculosis BS1	2
B	Micromonospora olivasterospora DSM 43868	2
B	Klebsiella pneumoniae CHS 05	2
B	Amycolatopsis nigrescens CSC17Ta-90, DSM 44992	2
B	Mycobacterium tuberculosis TB_RSA161	2
B	Mycobacterium tuberculosis H37RvCO	2
B	Mycobacterium tuberculosis XTB13-175	2
B	Mycobacterium tuberculosis PanR0301	2
B	Mycobacterium tuberculosis TB_RSA137	2
B	Streptomyces sp. Mg1	2
B	Mycobacterium tuberculosis TB_RSA190	2
B	Mycobacterium africanum MAL020135	2
B	Mycobacterium massiliense 1513	2
B	Microcoleus sp. PCC 7113	2
B	Mycobacterium tuberculosis KT-0082	2
B	Nocardiopsis alba DSM 43377	2
B	Corynebacterium diphtheriae 241	2
B	Mycobacterium tuberculosis TKK_05MA_0012	2
B	Vibrio rotiferianus DAT722	2
B	Nocardiopsis alba ATCC BAA-2165	2
B	Mycobacterium tuberculosis BTB07-325	2
B	Nocardia sp. CNY236	2
B	Nocardiopsis halotolerans DSM 44410	2
B	Clostridium tunisiense TJ	2
B	Salinispora pacifica DSM 45544	2
B	Streptomyces griseoaurantiacus M045	2
B	Mycobacterium tuberculosis KT-0025	2
B	Nocardia cerradoensis NBRC 101014	2
B	Nocardia sp. 348MFTsu5.1	2
B	Mycobacterium tuberculosis TRUG0088	2
B	Mycobacterium tuberculosis TKK_04_0019	2
B	Segniliparus rotundus CDC 1076, DSM 44985	2
B	Streptomyces albus J1074	2
B	Mycobacterium africanum MAL010111	2
B	Salinispora pacifica CNY703	2
B	Blastococcus saxobsidens DD2	2
B	Mycobacterium tuberculosis KT-0060	2
B	Mycobacterium tuberculosis 38088	2
B	Mycobacterium tuberculosis TB_RSA147	2
B	Mycobacterium ulcerans Agy99	2
B	Mycobacterium tuberculosis BTB08-356	2
B	Streptomyces sp. Amel2xE9	2
B	Curtobacterium sp. S6	2
B	Cupriavidus metallidurans CH34 (re-annotation)	2
B	Mycobacterium tuberculosis PanR0611	2
B	Mycobacterium tuberculosis H37RvAE	2
B	Mycobacterium tuberculosis TKK-01-0030	2
B	Thermodesulfatator atlanticus DSM 21156	2
B	Rhodococcus sp. DK17	2
B	Corynebacterium aurimucosum CN-1, ATCC 700975	2
B	Mycobacterium tuberculosis TRUG0078	2
B	Mycobacterium tuberculosis BTB13-206	2
B	Streptacidiphilus albus JL83	2
B	Mycobacterium abscessus M172	2
B	Mycobacterium tuberculosis TB_RSA32	2
B	Mycobacterium tuberculosis TKK-01-0013	2
B	Mycobacterium tuberculosis M1418	2
B	Corynebacterium pseudotuberculosis sv. Ovis 1002	2
B	Corynebacterium glutamicum SCgG1	2
B	Mycobacterium tuberculosis KT-0023	2
B	Mycobacterium tuberculosis XTB13-094	2
B	Mycobacterium tuberculosis OFXR-4	2
B	Mycobacterium tuberculosis TB_RSA58	2
B	Mycobacterium tuberculosis TB_RSA174	2
B	Streptomyces viridochromogenes Tue57	2
B	Streptomyces clavuligerus ATCC 27064	2
B	Mycobacterium avium paratuberculosis JTC 1285	2
B	Streptomyces sp. BoleA5	2
B	Mycobacterium tuberculosis BTB12-162	2
B	Salinispora arenicola CNH718	2
B	Mycobacterium tuberculosis 2484AR	2
B	Mycobacterium parascrofulaceum ATCC BAA-614	2
B	Mycobacterium tuberculosis TKK_05MA_0052	2
B	Mycobacterium tuberculosis R1207	2
B	Mycobacterium abscessus 5S-0708	2
B	Corynebacterium bovis Evans, DSM 20582	2
B	Ruminococcus bromii YE282	2
B	Mycobacterium canettii CIPT 140070005	2
B	Salinispora pacifica CNY363	2
B	Donghicola xiamenensis DSM 18339	2
B	Mycobacterium tuberculosis KT-0010	2
B	Mycobacterium tuberculosis KT-0041	2
B	Morganella morganii morganii GM1DA1	2
B	Mycobacterium leprae Br4923	2
B	Mycobacterium tuberculosis TB_RSA117	2
B	Mycobacterium africanum GM041182	2
B	Streptomyces roseosporus NRRL 11379	2
B	Mycobacterium tuberculosis F11	2
B	Geodermatophilus brasiliensis DSM 44526	2
B	Mycobacterium tuberculosis TBR50	2
B	Mycobacterium sp. MCS (re-annotation)	2
B	Mycobacterium tuberculosis TKK_04_0082	2
B	Vibrio rotiferianus CAIM 577	2
B	Mycobacterium tuberculosis 16954	2
B	Rhodococcus sp. 164Chir2E	2
B	Mycobacterium tuberculosis TRUG0089	2
B	Rhodococcus fascians A22b	2
B	Mycobacterium tuberculosis BTB12-304	2
B	Rothia mucilaginosa DY-18	2
B	Klebsiella pneumoniae CHS 65	2
B	Corynebacterium glucuronolyticum DSM 44120	2
B	Rhodococcus opacus PD630	2
B	Mycobacterium tuberculosis TB_RSA104	2
B	Mycobacterium tuberculosis MD15597	2
B	Klebsiella pneumoniae CHS 35	2
B	Mycobacterium tuberculosis TKK_02_0034	2
B	Mycobacterium tuberculosis PanR0208	2
B	Mycobacterium tuberculosis XTB13-198	2
B	Variovorax paradoxus ZNC0006	2
B	Actinoplanes missouriensis NBRC 102363	2
B	Salinispora pacifica CNQ768	2
B	Mycobacterium intracellulare ATCC 13950	2
B	Desulfococcus oleovorans Hxd3	2
B	Mycobacterium tuberculosis TB_RSA129	2
B	Mycobacterium sp. 155	2
B	Streptomyces viridosporus T7A, ATCC 39115	2
B	Mycobacterium avium hominissuis MAH 27-1	2
B	Mycobacterium tuberculosis TB_RSA22	2
B	Mycobacterium tuberculosis TBR29	2
B	Rothia dentocariosa C6B	2
B	Mycobacterium tuberculosis M2131	2
B	Calothrix sp. PCC 7103	2
B	Kineococcus radiotolerans SRS30216	2
B	Mycobacterium tuberculosis TB_RSA18	2
B	Mycobacterium tuberculosis MAL020196	2
B	AP actinobacterium SCGC AAA044-D11 1336627476897	2
B	Escherichia coli UMEA 3682-1	2
B	Mycobacterium tuberculosis TRUG0107	2
B	Streptomyces prunicolor NBRC 13075	2
B	Streptomyces ghanaensis ATCC 14672	2
B	Arthrobacter sp. UNCCL28	2
B	Kitasatospora azatica KCTC 9699	2
B	Mycobacterium tuberculosis BTB10-406	2
B	Streptomyces sp. Mg1	2
B	Mycobacterium abscessus CIP 104536	2
B	Burkholderia vietnamiensis AU4i	2
B	Corynebacterium capitovis DSM 44611	2
B	Mycobacterium tuberculosis TB_RSA132	2
B	Mycobacterium tuberculosis M1221	2
B	Mycobacterium tuberculosis MAL020136	2
B	Salinispora pacifica CNT855	2
B	Mycobacterium tuberculosis XTB13-132	2
B	Corynebacterium sp. KPL1860	2
B	Mycobacterium sp. 012931	2
B	Streptomyces albulus NK660	2
B	Klebsiella pneumoniae CHS 09	2
B	Corynebacterium mastitidis DSM 44356	2
B	Haemophilus haemolyticus M21621	2
B	Mycobacterium tuberculosis TB_RSA27	2
B	Streptomyces sp. KhCrAH-244	2
B	Mycobacterium tuberculosis TB_RSA152	2
B	Rhodococcus wratislaviensis NBRC 100605	2
B	Mycobacterium tuberculosis FJ05194	2
B	Mycobacterium tuberculosis TKK-01-0079	2
B	Mycobacterium tuberculosis XTB13-229	2
B	Mycobacterium tuberculosis BTB07-243	2
B	Nocardioides sp. Iso805N	2
B	Mycobacterium tuberculosis BTB10-426	2
B	Agrococcus pavilionensis RW1	2
B	Mycobacterium tuberculosis MD16277	2
B	Mycobacterium bovis Wt 21419	2
B	Mycobacterium tuberculosis TBR28	2
B	Mycobacterium tuberculosis KT-0045	2
B	Mycobacterium tuberculosis TKK_04_0046	2
B	Mycobacterium sp. 360MFTsu5.1	2
B	Mycobacterium tuberculosis TRUG0097	2
B	Mycobacterium chubuense NBB4	2
B	Mycobacterium abscessus 3A-0930-R	2
B	Klebsiella pneumoniae CHS 52	2
B	Mycobacterium tuberculosis BTB09-058	2
B	Streptomyces sp. WMMB 714	2
B	Enterobacter aerogenes UCI 28	2
B	Glycomyces tenuis DSM 44171	2
B	Mycobacterium marinum MB2	2
B	Teredinibacter turnerae T8412	2
B	Mycobacterium tuberculosis 51628	2
B	Actinopolyspora halophila DSM 43834	2
B	Mycobacterium tuberculosis SUMu002	2
B	Mycobacterium tuberculosis 2100HD	2
B	Mycobacterium tuberculosis TKK-01-0037	2
B	Mycobacterium tuberculosis TKK_03_0018	2
B	Mycobacterium tuberculosis MD15855	2
B	Mycobacterium tuberculosis TB_RSA91	2
B	Desulfobacterium anilini DSM 4660	2
B	Mycobacterium tuberculosis TKK_03_0096	2
B	Mycobacterium tuberculosis TRUG0076	2
B	Mycobacterium abscessus bolletii 50594	2
B	Mycobacterium abscessus 3A-0810-R	2
B	Enterococcus faecalis SDVK1A	2
B	Streptomyces sp. LaPpAH-95	2
B	Mycobacterium tuberculosis TB_RSA156	2
B	Mycobacterium tuberculosis XTB13-192	2
B	Mycobacterium tuberculosis PanR0802	2
B	Salinispora arenicola CNX508	2
B	Mycobacterium africanum MAL010081	2
B	Mycobacterium tuberculosis BTB05-481	2
B	Rhodococcus defluvii Ca11	2
B	Salinispora arenicola CNH962	2
B	Mycobacterium tuberculosis PanR0205	2
B	Mycobacterium canettii CIPT 140060008	2
B	Salinispora pacifica CNT084	2
B	Nocardiopsis dassonvillei dassonvillei DSM 43111	2
B	Mycobacterium tuberculosis KT-0070	2
B	Corynebacterium pseudotuberculosis Ft_2193/67	2
B	Mycobacterium tuberculosis PanR0201	2
B	Tropheryma whipplei Bcu26	2
B	Mycobacterium tuberculosis PanR0604	2
B	Mycobacterium tuberculosis TKK_04_0094	2
B	Streptomyces rimosus rimosus ATCC 10970	2
B	Mycobacterium tuberculosis M2248	2
B	Mycobacterium tuberculosis KT-0033	2
B	Mycobacterium tuberculosis TKK-01-0043	2
B	Mycobacterium tuberculosis TKK_02_0071	2
B	Mycobacterium tuberculosis SUMu010	2
B	Mycobacterium africanum MAL020176	2
B	Mycobacterium tuberculosis KT-0081	2
B	Kribbella flavida IFO 14399, DSM 17836	2
B	Mycobacterium tuberculosis GM 1503	2
B	Mycobacterium tuberculosis H2398	2
B	Mycobacterium tuberculosis TB_RSA169	2
B	Mycobacterium tuberculosis TB_RSA11	2
B	Chloroflexus sp. Y-400-fl	2
B	Mycobacterium tuberculosis TKK_04_0018	2
B	Lysinibacillus sphaericus CBAM5	2
B	Salinispora pacifica CNS103	2
B	Mycobacterium tuberculosis KT-0089	2
B	Mycobacterium tuberculosis UG-C	2
B	Actinobaculum schaalii DSM 15541	2
B	Actinoplanes friuliensis DSM 7358	2
B	Mycobacterium tuberculosis TKK_02_0027	2
B	Mycobacterium tuberculosis TKK-01-0051	2
B	Salinispora arenicola CNH941	2
B	Corynebacterium tuberculostearicum SK141	2
B	Salinispora pacifica CNY646	2
B	Kitasatospora mediocidica KCTC 9733	2
B	Kocuria palustris TAGA27	2
B	Klebsiella pneumoniae UCI 37	2
B	Halomonas boliviensis LC1	2
B	Kitasatospora cheerisanensis KCTC 2395	2
B	Mycobacterium tuberculosis KT-0051	2
B	Streptomyces sp. ScaeMP-e10	2
B	Klebsiella pneumoniae pneumoniae JC2877	2
B	Mycobacterium tuberculosis BTB12-384	2
B	Ruania albidiflava DSM 18029	2
B	Mycobacterium tuberculosis TKK_03_0036	2
B	Streptomyces sp. GXT6	2
B	Mycobacterium tuberculosis XTB13-179	2
B	Salinispora pacifica CNT403	2
B	Stenotrophomonas maltophilia RR-10	2
B	Mycobacterium tuberculosis TKK_04_0029	2
B	Mycobacterium tuberculosis TB_RSA41	2
B	Mycobacterium tuberculosis TB_RSA05	2
B	Enterobacter aerogenes UCI 48	2
B	Mycobacterium tuberculosis TB_RSA120	2
B	Mycobacterium tuberculosis OFXR-2	2
B	Mycobacterium tuberculosis MD16555	2
B	Thermomicrobiales bacterium KI4	2
B	Mycobacterium tuberculosis KT-0019	2
B	Salinispora arenicola CNT800	2
B	Francisella tularensis FTX	2
B	Klebsiella pneumoniae CHS 54	2
B	Mycobacterium canettii CIPT 140070008	2
B	Paraoerskovia marina DSM 21750	2
B	Streptomyces acidiscabies 84-104	2
B	Mycobacterium tuberculosis MAL020197	2
B	Mycobacterium tuberculosis 1010SM	2
B	Catelliglobosispora koreensis DSM 44566	2
B	Klebsiella pneumoniae CHS 37	2
B	Mycobacterium tuberculosis TKK-01-0002	2
B	Mycobacterium tuberculosis XTB13-126	2
B	Clavibacter michiganensis nebraskensis NCPPB 2581	2
B	Mycobacterium tuberculosis XTB13-086	2
B	Salinispora pacifica CNS055	2
B	Mycobacterium abscessus bolletii Timone LB	2
B	Streptomyces scabrisporus DSM 41855	2
B	Gordonia paraffinivorans NBRC 108238	2
B	Cellulosimicrobium cellulans J36	2
B	Mycobacterium tuberculosis TB_RSA84	2
B	Amycolatopsis mediterranei S699	2
B	Gordonia sp. KTR9	2
B	Arthrobacter sp. OV407	2
B	Mycobacterium tuberculosis TKK_03_0033	2
B	Mycobacterium tuberculosis XTB13-110	2
B	Mycobacterium tuberculosis M1978	2
B	Streptomyces avermitilis MA-4680 (re-annotation)	2
B	AP SAR406 cluster bacterium JGI 0000113-D111335916320475	2
B	Mycobacterium tuberculosis MAL010086	2
B	Mycobacterium africanum MAL010099	2
B	Verrucosispora maris AB-18-032	2
B	Corynebacterium propinquum DSM 44285	2
B	Mycobacterium tuberculosis TRUG0119	2
B	Nocardia carnea NBRC 14403	2
B	Mycobacterium tuberculosis PanR0801	2
B	Mycobacterium tuberculosis M1703	2
B	Candidatus Chlorothrix halophila	2
B	Mycobacterium tuberculosis OFXR-10	2
B	Salinispora pacifica CNT150	2
B	Salinispora pacifica CNR909	2
B	Mycobacterium tuberculosis BTB08-022	2
B	Mycobacterium tuberculosis TKK-01-0062	2
B	Arthrobacter nicotinovorans 231Sha2.1M6	2
B	Leptolyngbya sp. Heron Island J	2
B	Clavibacter michiganensis sepedonicus ATCC 33113	2
B	Mycobacterium tuberculosis TRUG0070	2
B	Mycobacterium abscessus MAB_110811_2726	2
B	Mycobacterium tuberculosis TB_RSA80	2
B	Smithella sp. ME-1	2
B	Glycomyces arizonensis DSM 44726	2
B	Mycobacterium tuberculosis MAL020174	2
B	Klebsiella pneumoniae CHS 41	2
B	Delftia acidovorans CCUG 15835	2
B	Mycobacterium abscessus 21	2
B	Mycobacterium tuberculosis TRUG0101	2
B	Vibrio cholerae HENC-01	2
B	Mycobacterium tuberculosis MD18096	2
B	Mycobacterium tuberculosis PanR0805	2
B	Klebsiella pneumoniae CHS 80	2
B	Mycobacterium intracellulare ATCC 13950	2
B	Streptomyces sp. PsTaAH-137	2
B	Mycobacterium tuberculosis TB_RSA59	2
B	Streptomyces sp. PsTaAH-124	2
B	Mycobacterium tuberculosis BTB13-063	2
B	Mycobacterium tuberculosis KT-0104	2
B	Streptomyces sp. FxanaA7	2
B	Mycobacterium tuberculosis TB_RSA40	2
B	Mycobacterium tuberculosis BTB08-395	2
B	Corynebacterium ammoniagenes DSM 20306	2
B	Roseiflexus castenholzii HLO8, DSM 13941	2
B	actinobacterium SCGC AAA027-J17	2
B	Desulfatibacillum alkenivorans AK-01 (Desulfatibacillum alkenivorans AK-01)	2
B	Corynebacterium variabile DSM 44702	2
B	Corynebacterium frankenforstense DSM 45800	2
B	Mycobacterium tuberculosis TKK-01-0022	2
B	Streptomyces sp. PRh5	2
B	Mycobacterium tuberculosis MAL020182	2
B	Nocardia veterana NBRC 100344	2
B	Arthrobacter aurescens TC1	2
B	Burkholderia sp. TJI49	2
B	Nocardia jiangxiensis NBRC 101359	2
B	Mycobacterium tuberculosis TKK_03_0116	2
B	Gordonia kroppenstedtii DSM 45133	2
B	Leucobacter chromiiresistens JG 31	2
B	Mycobacterium tuberculosis TKK_04_0024	2
B	Mycobacterium tuberculosis TB_RSA139	2
B	Amycolatopsis methanolica 239, DSM 44096	2
B	Nocardia higoensis NBRC 100133	2
B	Nocardioides sp. UNC345MFTsu5.1	2
B	Mycobacterium tuberculosis TB_RSA03	2
B	Clavibacter michiganensis michiganensis NCPPB 382	2
B	Mycobacterium tuberculosis XTB13-255	2
B	Mycobacterium canettii CIPT 140070017	2
B	Streptomyces sp. Amel2xC10	2
B	Mycobacterium abscessus 6G-0728-S	2
B	Vibrio sinaloensis CAIM 648, DSM 21326	2
B	Mycobacterium smegmatis MC2 155	2
B	Mycobacterium tuberculosis WX3	2
B	Mycobacterium tuberculosis M1787	2
B	Arthrobacter crystallopoietes BAB-32	2
B	Corynebacterium timonense 5401744	2
B	Mycobacterium avium hominissuis 10-4249	2
B	Corynebacterium testudinoris DSM 44614 Genome Sequencing 1	2
B	Mycobacterium tuberculosis TKK_03_0034	2
B	Porphyromonas bennonis JCM 16335	2
B	Mycobacterium abscessus 5S-0422	2
B	Streptomyces zinciresistens K42	2
B	Corynebacterium callunae DSM 20147	2
B	Mycobacterium tuberculosis TB_RSA52	2
B	Klebsiella pneumoniae CHS 36	2
B	Clostridium glycolicum ATCC 14880	2
B	Mycobacterium tuberculosis PanR0401	2
B	Klebsiella pneumoniae CHS 55	2
B	Mycobacterium tuberculosis TB_RSA153	2
B	Klebsiella pneumoniae 13883	2
B	Mycobacterium tuberculosis TB_RSA38	2
B	Mycobacterium tuberculosis KT-0018	2
B	Micromonospora sp. M42	2
B	Mycobacterium tuberculosis MD15212	2
B	Corynebacterium resistens DSM 45100	2
B	Mycobacterium tuberculosis TRUG0026	2
B	Brachybacterium squillarum M-6-3	2
B	Frankia sp. DC12	2
B	Mycobacterium tuberculosis TRUG0052	2
B	Mycobacterium tuberculosis TRUG0030	2
B	Mycobacterium sp. UM_RHS	2
B	Amycolatopsis methanolica 239	2
B	Streptomyces vitaminophilus DSM 41686	2
B	Tropheryma whipplei Dig9	2
B	Mycobacterium tuberculosis TB_RSA121	2
B	Mycobacterium tuberculosis TKK-01-0087	2
B	Mycobacterium tuberculosis BTB09-086	2
B	Mycobacterium tuberculosis KT-0016	2
B	Mycobacterium tuberculosis TKK_04_0080	2
B	Tropheryma whipplei Art1	2
B	Mycobacterium tuberculosis TB_RSA170	2
B	Burkholderia cepacia 383	2
B	Arthrobacter sp. H14 (Draft 1)	2
B	Salinispora arenicola CNS820	2
B	Streptomyces griseus XyelbKG-1 1	2
B	Zimmermannella faecalis ATCC 13722	2
B	Mycobacterium tuberculosis TB_RSA61	2
B	Mycobacterium tuberculosis XTB13-119	2
B	Salinispora arenicola CNY231	2
B	Enterobacter aerogenes EA1509E	2
B	Mycobacterium tuberculosis KT-0086	2
B	Mycobacterium tuberculosis XDR KZN 4207	2
B	Mycobacterium tuberculosis TKK_02_0020	2
B	Mycobacterium tuberculosis TRUG0072	2
B	Mycobacterium tuberculosis TKK_05SA_0016	2
B	Salinispora tropica CNH898	2
B	Mycobacterium tuberculosis NRITLD09	2
B	Mycobacterium tuberculosis KT-0004	2
B	Mycobacterium tuberculosis 2483AR	2
B	Mycobacterium tuberculosis T85	2
B	Arthrobacter arilaitensis re117, CIP 108037	2
B	Salinispora pacifica CNT609	2
B	Mycobacterium tuberculosis OFXR-13	2
B	Mycobacterium tuberculosis TB_RSA172	2
B	Mycobacterium tuberculosis BTB12-314	2
B	Klebsiella pneumoniae WGLW3	2
B	Mycobacterium tuberculosis VRF CWCF XDRTB 1028	2
B	Granulicoccus phenolivorans DSM 17626	2
B	Mycobacterium tuberculosis TKK-01-0024	2
B	Tropheryma whipplei TW08/27	2
B	Mycobacterium tuberculosis CTRI-4	2
B	Mycobacterium avium 10-5581	2
B	Mycobacterium thermoresistibile ATCC 19527	2
B	Mycobacterium tuberculosis CDC1551A	2
B	Tropheryma whipplei Dig10	2
B	Salinispora arenicola CNY280	2
B	Burkholderia bannensis NBRC 103871	2
B	Mycobacterium bovis BCG-Tice, TMC 1028	2
B	Mycobacterium tuberculosis M1008	2
B	Mycobacterium tuberculosis PanR1005	2
B	Acidimicrobium ferrooxidans ICP, DSM 10331	2
B	Mycobacterium tuberculosis MAL020195	2
B	Klebsiella pneumoniae CHS 59	2
B	Mycobacterium intracellulare MOTT-02	2
B	Mycobacterium tuberculosis OFXR-6	2
B	Streptomyces griseus griseus NBRC 13350	2
B	Actinomyces nasicola KPR-1	2
B	Mycobacterium tuberculosis TBR26	2
B	Salinispora arenicola CNX482	2
B	Mycobacterium tuberculosis TB_RSA01	2
B	Mycobacterium tuberculosis TKK_02_0002	2
B	Mycobacterium tuberculosis TRUG0106	2
B	Thermobifida fusca YX	2
B	Mycobacterium tuberculosis SUMu003	2
B	Mycobacterium sp. UNC280MFTsu5.1	2
B	Arthrobacter sp. 135MFCol5.1	2
B	Mycobacterium tuberculosis TKK_02_0039	2
B	Prevotella sp. S7-1-8	2
B	delta proteobacterium NaphS2	2
B	Clostridium autoethanogenum DSM 10061	2
B	Mycobacterium tuberculosis XTB13-214	2
B	Mycobacterium tuberculosis 2485AR	2
B	Streptomyces atratus OK807	2
B	Salinispora pacifica CNT133A	2
B	Tropheryma whipplei TW08/27 (re-annotation)	2
B	Mycobacterium tuberculosis TKK_03_0156	2
B	Rhodococcus sp. AW25M09	2
B	Mycobacterium tuberculosis TB_RSA29	2
B	Nocardiopsis salina YIM 90010	2
B	Mycobacterium tuberculosis TKK_04_0157	2
B	Mycobacterium tuberculosis TKK_04_0075	2
B	Mycobacterium tuberculosis PanR0306	2
B	Mycobacterium tuberculosis BTB03-012	2
B	Mycobacterium tuberculosis TKK_04_0006	2
B	Klebsiella pneumoniae CHS 64	2
B	Mycobacterium tuberculosis BTB10-092	2
B	Arthrobacter phenanthrenivorans Sphe3	2
B	Tropheryma whipplei Neuro20	2
B	Mycobacterium tuberculosis TKK_02_0001	2
B	Burkholderia pyrrocinia CH-67	2
B	Mycobacterium tuberculosis KT-0035	2
B	Mycobacterium tuberculosis TBR24	2
B	Mycobacterium tuberculosis TKK_04_0047	2
B	Mycobacterium tuberculosis MD16728	2
B	Arthrobacter sp. TB 23	2
B	Actinobaculum schaalii CCUG 27420	2
B	Corynebacterium diphtheriae C7 (beta)	2
B	Mycobacterium tuberculosis M1913	2
B	Streptomyces sp. W007	2
B	Klebsiella pneumoniae pneumoniae Ecl8	2
B	Enterobacter aerogenes UCI 46	2
B	Mycobacterium leprae TN (re-annotation)	2
B	Vibrio harveyi BB120, ATCC BAA-1116	2
B	Cellulomonas flavigena 134, DSM 20109	2
B	Corynebacterium amycolatum SK46	2
B	Nocardia abscessus NBRC 100374	2
B	Mycobacterium tuberculosis WX1	2
B	Mycobacterium tuberculosis SUMu008	2
B	Salinispora pacifica CNT854	2
B	Escherichia coli O111:NM B171 (EPEC2) (re-annotation)	2
B	Tropheryma whipplei Art29	2
B	Mycobacterium tuberculosis TB_RSA55	2
B	Mycobacterium tuberculosis TBR76	2
B	Janthinobacterium sp. 551a	2
B	Mycobacterium sp. UNCCL9	2
B	Syntrophus aciditrophicus SB	2
B	Mycobacterium tuberculosis TB_RSA175	2
B	Mycobacterium tuberculosis NA-A0009	2
B	Mycobacterium tuberculosis BTB10-308	2
B	Janthinobacterium sp. CG3	2
B	Nocardia sp. CNS044	2
B	Enterobacter aerogenes MGH-77	2
B	Mycobacterium tuberculosis BTB11-027	2
B	Klebsiella pneumoniae CHS 57	2
B	Streptomyces coelicolor A3(2)	2
B	Mycobacterium tuberculosis TB_RSA103	2
B	Candidatus Magnetoglobus multicellularis Araruama Ga0063346	2
B	Corynebacterium Ulcerans FRC58	2
B	Thermocrispum municipale DSM 44069	2
B	Mycobacterium tuberculosis TKK_02_0013	2
B	Mycobacterium tuberculosis BTB07-001	2
B	Mycobacterium tuberculosis TKK_03_0158	2
B	Variovorax sp. EL159	2
B	Mycobacterium tuberculosis BTB04-001	2
B	Mycobacterium tuberculosis M1956	2
B	Mycobacterium tuberculosis TB_RSA50	2
B	Cellulomonas sp. URHD0024	2
B	Mycobacterium tuberculosis TKK-01-0093	2
B	Mycobacterium tuberculosis TRUG0004	2
B	Micrococcus luteus NCTC 2665	2
B	Nocardia pneumoniae NBRC 100136	2
B	Streptomyces sp. FXJ7.023	2
B	Rothia aeria F0474	2
B	Mycobacterium tuberculosis TBR37	2
B	Streptomyces sp. CNT372	2
B	Mycobacterium tuberculosis TKK_04_0021	2
B	Mycobacterium tuberculosis KT-0109	2
B	Rothia dentocariosa M567	2
B	Frankia sp. QA3	2
B	Beutenbergia cavernae HKI 0122, DSM 12333	2
B	Burkholderia sp. MSh1	2
B	Clostridium ragsdalei P11	2
B	Marinobacter excellens HL-55	2
B	Nocardiopsis chromatogenes YIM 90109	2
B	Mycobacterium tuberculosis BTB09-230	2
B	Mycobacterium smegmatis MC2 51	2
B	Mycobacterium tuberculosis XDR KZN 1435	2
B	Mycobacterium tuberculosis KT-0058	2
B	Mycobacterium tuberculosis BTB10-142	2
B	Mycobacterium tuberculosis PanR0307	2
B	Mycobacterium tuberculosis H37RvLP	2
B	Mycobacterium tuberculosis MAL020200	2
B	Mycobacterium tuberculosis TKK_05SA_0058	2
B	Mycobacterium tuberculosis TKK_03_0028	2
B	Sphaerobacter thermophilus 4ac11, DSM 20745	2
B	Nocardioides alkalitolerans DSM 16699	2
B	Mycobacterium tuberculosis KT-0067	2
B	Mycobacterium tuberculosis PanR0316	2
B	Corynebacterium pseudotuberculosis PAT10	2
B	Corynebacterium glycinophilum AJ 3170	2
B	Mycobacterium tuberculosis BTB04-120	2
B	Mycobacterium tuberculosis TBR4	2
B	Mycobacterium tuberculosis T17	2
B	Corynebacterium glutamicum Kalinowski ATCC 13032 (re-annotation)	2
B	Rhodococcus jostii RHA1	2
B	Streptomyces sp. NTK 937	2
B	Mycobacterium tuberculosis TKK_02_0017	2
B	Mycobacterium tuberculosis TKK_04_0007	2
B	actinobacterium LLX17	2
B	Streptomyces sp. CNT302	2
B	Stackebrandtia nassauensis LLR-40K-21, DSM 44728	2
B	Mycobacterium tuberculosis BTB04-416	2
B	Mycobacterium tuberculosis KT-0042	2
B	Mycobacterium tuberculosis BTB08-043	2
B	Mycobacterium gilvum PYR-GCK	2
B	Mycobacterium tuberculosis BTB08-221	2
B	Vibrio nigripulchritudo SO65	2
B	Promicromonospora sukumoe 327MFSha3.1	2
B	Nocardia farcinica IFM 10152	2
B	Mycobacterium tuberculosis M1017	2
B	Clostridium glycolicum KPPR-9	2
B	Mycobacterium fortuitum fortuitum DSM 46621	2
B	Burkholderia tuberum STM678 (Burkholderia tuberum STM678T (IHQD assembly))	2
B	Mycobacterium tuberculosis TRUG0124	2
B	Mycobacterium tuberculosis TKK_03_0027	2
B	Mycobacterium tuberculosis TKK_04_0001	2
B	Klebsiella pneumoniae CHS 03	2
B	Mycobacterium tuberculosis TB_RSA64	2
B	Mycobacterium tuberculosis TB_RSA43	2
B	Desulfobulbus sp. oral taxon 041 Dsb4	2
B	Mycobacterium tuberculosis OFXR-15	2
B	Mycobacterium tuberculosis BTB04-158	2
B	Actinobaculum urinale DSM 15805	2
B	Mycobacterium tuberculosis MAL020152	2
B	Mycobacterium xenopi RIVM700367	2
B	Mycobacterium tuberculosis XTB13-252	2
B	Mycobacterium tuberculosis TRUG0009	2
B	Arthrobacter sp. Br18 (Draft 1)	2
B	Mycobacterium tuberculosis MAL020110	2
B	Klebsiella pneumoniae CHS 16	2
B	Mycobacterium tuberculosis NRITLD15	2
B	Micromonospora sp. L5	2
B	Rhodococcus erythropolis JCM 6824	2
B	Mycobacterium tuberculosis TKK-01-0061	2
B	Mycobacterium tuberculosis 02_1987	2
B	Corynebacterium ulcerans 0102	2
B	Actinobacteria gen. sp. DSM 45722	2
B	Salinispora pacifica CNS237	2
B	Mycobacterium tuberculosis XTB13-100	2
B	Mycobacterium tuberculosis TRUG0113	2
B	Acinetobacter baumannii CI79	2
B	Mycobacterium tuberculosis KT-0048	2
B	Geodermatophilaceae bacterium URHB0062	2
B	Corynebacterium pilosum DSM 20521	2
B	Burkholderia phytofirmans PsJN	2
B	Mycobacterium avium paratuberculosis 10-5864	2
B	Mycobacterium tuberculosis TKK_04_0036	2
B	Mycobacterium tuberculosis BTB07-314	2
B	Mycobacterium tuberculosis PanR0906	2
B	Acaricomes phytoseiuli DSM 14247	2
B	Actinokineospora enzanensis DSM 44649	2
B	Streptomyces rimosus R6-500	2
B	Mycobacterium tuberculosis BTB07-275	2
B	Mycobacterium tuberculosis MD17615	2
B	Acinetobacter baumannii 1462234	2
B	Klebsiella pneumoniae CHS 30	2
B	Mycobacterium tuberculosis TKK_03_0078	2
B	Mycobacterium tuberculosis TB_RSA182	2
B	Prauserella rugosa DSM 43194	2
B	Mycobacterium tuberculosis TKK-01-0023	2
B	Mycobacterium tuberculosis MD15956	2
B	Corynebacterium sp. KPL1821	2
B	Streptomyces chartreusis NRRL 12338	2
B	Burkholderia cepacia 383 (re-annotation)	2
B	Mycobacterium tuberculosis TB_RSA197	2
B	Mycobacterium tuberculosis MAL020147	2
B	Streptomyces sp. PAMC26508	2
B	Mycobacterium tuberculosis BTB11-139	2
B	Opitutaceae sp. TAV5	2
B	Vibrio jasicida MWB 21	2
B	Arthrobacter castelli DSM 16402	2
B	Rivularia sp. PCC 7116	2
B	Mycobacterium abscessus 1948	2
B	Mycobacterium tuberculosis TKK_04_0003	2
B	Cellulomonas sp. HZM	2
B	Mycobacterium tuberculosis TKK_04_0103	2
B	Streptomyces sp. AW19M42	2
B	Mycobacterium bovis BCG Moreau	2
B	Mycobacterium tuberculosis M2416	2
B	Mycobacterium tuberculosis BTB05-650	2
B	Salinispora arenicola CNS296	2
B	Rhodococcus rhodochrous ATCC 21198	2
B	Mycobacterium tuberculosis TKK-01-0007	2
B	Mycobacterium tuberculosis TB_RSA08	2
B	Desulfospira joergensenii DSM 10085	2
B	Streptomyces sp. MspMP-M5	2
B	Klebsiella pneumoniae BWH 45	2
B	Cryobacterium roopkundense RuG17	2
B	Mycobacterium sp. UM_WGJ	2
B	Nakamurella lactea DSM 19367	2
B	Klebsiella pneumoniae CHS 60	2
B	Mycobacterium tuberculosis TRUG0084	2
B	Mycobacterium tuberculosis M1906	2
B	Mycobacterium tuberculosis H37Rv	2
B	Mycobacterium tuberculosis TKK_03_0031	2
B	Mycobacterium avium paratuberculosis 10-4404	2
B	Mycobacterium tuberculosis KZN R506	2
B	Mycobacterium tuberculosis KT-0071	2
B	Streptomyces rimosus R6-500MV9	2
B	Mycobacterium tuberculosis TRUG0036	2
B	Corynebacterium diphtheriae HC01	2
B	Mycobacterium tuberculosis TB_RSA48	2
B	Mycobacterium tuberculosis BTB05-552	2
B	Streptomyces sp. CF386	2
B	Mycobacterium tuberculosis TB_RSA72	2
B	Mycobacterium tuberculosis BTB09-151	2
B	Mycobacterium tuberculosis TKK_03_0094	2
B	Mycobacterium tuberculosis TB_RSA78	2
B	Streptomyces bottropensis ATCC 25435	2
B	Mycobacterium tuberculosis OFXR-5	2
B	Mycobacterium tuberculosis TKK-01-0058	2
B	Mycobacterium tuberculosis TB_RSA79	2
B	Escherichia coli 6-537-08_S3_C1	2
B	Mycobacterium tuberculosis M2137	2
B	Corynebacterium glutamicum Z188	2
B	Salinispora pacifica CNR942	2
B	Vibrio harveyi 1DA3	2
B	Mycobacterium smegmatis MKD8	2
B	Mycobacterium tuberculosis TKK_03_0030	2
B	Mycobacterium tuberculosis TKK-01-0086	2
B	Kytococcus sedentarius 541, DSM 20547	2
B	Frankia symbiont of Datisca glomerata Dg1	2
B	Mycobacterium tuberculosis PanR0317	2
B	Klebsiella pneumoniae CHS 25	2
B	Mycobacterium tuberculosis XTB13-135	2
B	Streptomyces sp. ScaeMP-e122	2
B	Mycobacterium tuberculosis TKK_02_0052	2
B	Mycobacterium tuberculosis MAL020132	2
B	Mycobacterium tuberculosis TB_RSA75	2
B	Arthrobacter sp. OV118	2
B	Mycobacterium tuberculosis TKK-01-0035	2
B	Corynebacterium ureicelerivorans IMMIB RIV-2301	2
B	Mycobacterium bovis BCG	2
B	Amycolatopsis orientalis HCCB10007	2
B	Mycobacterium tuberculosis TBR35	2
B	Salinispora pacifica DSM 45543	2
B	Mycobacterium tuberculosis BTB10-472	2
B	Mycobacterium tuberculosis TBR40	2
B	Mycobacterium tuberculosis XTB13-183	2
B	Klebsiella pneumoniae NTUH-K2044	2
B	Klebsiella pneumoniae MGH-73	2
B	Mycobacterium tuberculosis TRUG0098	2
B	Salinispora arenicola CNY256	2
B	Mycobacterium tuberculosis TB_RSA164	2
B	Mycobacterium tuberculosis OFXR-20	2
B	Mycobacterium africanum MAL010129	2
B	Janthinobacterium lividum RIT308	2
B	Salinispora pacifica CNT796	2
B	Mycobacterium tuberculosis TKK-01-0055	2
B	Campylobacter jejuni K5	2
B	Arthrobacter sp. H20 (Assembly 1)	2
B	Terrisporobacter glycolicus DSM 1288	2
B	Corynebacterium diphtheriae bv. Gravis	2
B	Rothia dentocariosa C6D	2
B	Pseudonocardia sp. P1	2
B	Mycobacterium tuberculosis XTB13-156	2
B	Mycobacterium tuberculosis M1559	2
B	Mycobacterium tuberculosis TRUG0071	2
B	Klebsiella pneumoniae CHS 63	2
B	Burkholderia pseudomallei BEH	2
B	Mycobacterium tuberculosis 2097HD	2
B	Mycobacterium tuberculosis OFXR-27	2
B	Candidatus Endomicrobia bacterium trichonymphae	2
B	Paracoccus sp. J39	2
B	Mycobacterium tuberculosis TKK-01-0083	2
B	Isoptericola variabilis J7	2
B	Corynebacterium casei UCMA 3821	2
B	Mycobacterium tuberculosis TKK_02_0003	2
B	Mycobacterium tuberculosis XTB13-121	2
B	Desulfobulbus propionicus 1pr3, DSM 2032	2
B	Streptomyces coelicoflavus ZG0656	2
B	Streptomyces sp. R1-NS-10	2
B	Mycobacterium tuberculosis M1848	2
B	Mycobacterium tuberculosis BTB08-072	2
B	Mycobacterium abscessus M148	2
B	Corynebacterium ihumii GD7	2
B	Desulfarculus baarsii 2st14, DSM 2075	2
B	Mycobacterium tuberculosis TRUG0038	2
B	Tropheryma whipplei Neuro1	2
B	Corynebacterium imitans DSM 44264	2
B	Acinetobacter baumannii 628418	2
B	Actinobaculum schaalii FB123-CNA-2	2
B	Corynebacterium sp. KPL1857	2
B	Corynebacterium accolens ATCC 49726	2
B	Nocardioides sp. J54	2
B	Mycobacterium tuberculosis TB_RSA160	2
B	Mycobacterium abscessus 3A-0122-S	2
B	Mycobacterium tuberculosis XTB13-241	2
B	Streptomyces sp. LaPpAH-108	2
B	Mycobacterium tuberculosis TRUG0020	2
B	Pseudonocardia acaciae DSM 45401	2
B	Streptomycetaceae bacterium MP113-05	2
B	Clostridium ljungdahlii PETC, DSM 13528	2
B	Corynebacterium epidermidicanis DSM 45586 Genome Sequencing 1	2
B	Sorangium cellulosum So ce 56	2
B	Streptomyces sp. CNB632	2
B	Salinispora arenicola CNT798	2
B	Nocardiopsis xinjiangensis YIM 90004	2
B	Mycobacterium tuberculosis BTB07-300	2
B	Mycobacterium tuberculosis TRUG0091	2
B	Salinispora arenicola CNY244	2
B	Mycobacterium tuberculosis XTB13-223	2
B	Salinispora pacifica CNT029	2
B	Mycobacterium africanum MAL010118	2
B	Corynebacterium diphtheriae bv. Gravis (re-annotation)	2
B	Mycobacterium sp. MCS	2
B	Mycobacterium tuberculosis KT-0039	2
B	Burkholderia sprentiae WSM5005	2
B	Mycobacterium tuberculosis KT-0110	2
B	Thermobifida fusca YX (re-annotation)	2
B	Mycobacterium tuberculosis TRUG0045	2
B	Nocardiopsis kunsanensis DSM 44524	2
B	Mycobacterium tuberculosis BTB07-299	2
B	Tropheryma whipplei Endo27	2
B	Mycobacterium tuberculosis 1173CS	2
B	Actinotalea ferrariae CF5-4	2
B	Arthrobacter sp. H5 (Draft 1)	2
B	Corynebacterium glutamicum Nakagawa ATCC 13032	2
B	Mycobacterium abscessus MAB_082312_2273	2
B	Mycobacterium abscessus 103	2
B	Gordonia polyisoprenivorans Kd2	2
B	Mycobacterium tuberculosis M1762	2
B	Aestuariimicrobium kwangyangense DSM 21549	2
B	Streptomyces sp. HrubLS-53	2
B	Nocardia thailandica NBRC 100428	2
B	Klebsiella pneumoniae CHS 34	2
B	Mycobacterium abscessus 6G-1108	2
B	Streptomyces sp. LaPpAH-201	2
B	Mycobacterium tuberculosis M2346	2
B	Corynebacterium accolens ATCC 49725	2
B	Mycobacterium tuberculosis 2094HD	2
B	Cupriavidus metallidurans CH34	2
B	Herpetosiphon aurantiacus DSM 785	2
B	Mycobacterium tuberculosis PanR0702	2
B	Mycobacterium tuberculosis KT-0032	2
B	Klebsiella pneumoniae CHS 18	2
B	Mycobacterium tuberculosis OFXR-23	2
B	Frankia sp. CcI3 (re-annotation)	2
B	Mycobacterium tuberculosis S96-129	2
B	Desulfocapsa sulfexigens DSM 10523	2
B	Burkholderia cepacia UCB 717, ATCC 25416	2
B	Mycobacterium tuberculosis TKK-01-0091	2
B	Rhodococcus rhodochrous J3	2
B	Mycobacterium hassiacum DSM 44199	2
B	Mycobacterium tuberculosis TRUG0034	2
B	Mycobacterium neoaurum ATCC 25795	2
B	Mycobacterium tuberculosis TKK-01-0094	2
B	Tropheryma whipplei sv. 2A Twist	2
B	Streptomyces sp. CNB091	2
B	Mycobacterium tuberculosis TKK_04_0039	2
B	Mycobacterium tuberculosis KT-0014	2
B	Salinispora pacifica CNY666	2
B	Streptomyces sp. WMMB 322	2
B	Mycobacterium bovis Kc 9614	2
B	Mycobacterium abscessus 115	2
B	Klebsiella pneumoniae pneumoniae JCM 1662	2
B	Corynebacterium ulcerans 809	2
B	Mycobacterium tuberculosis TB_RSA155	2
B	Nocardiopsis lucentensis DSM 44048	2
B	Mycobacterium tuberculosis 43-16836	2
B	Mycobacterium tuberculosis XTB13-150	2
B	Klebsiella pneumoniae WGLW1	2
B	Corynebacterium ulcerans BR-AD22	2
B	Vibrio campbellii ATCC BAA-1116	2
B	Dermacoccus nishinomiyaensis M25	2
B	Klebsiella pneumoniae CHS 13	2
B	Mycobacterium tuberculosis TKK-01-0070	2
B	Mycobacterium tuberculosis XTB13-082	2
B	Corynebacterium pseudotuberculosis sv. Ovis 3/99-5	2
B	Corynebacterium sp. KPL1818	2
B	Mycobacterium gilvum Spyr1	2
B	Mycobacterium tuberculosis TRUG0090	2
B	Mycobacterium tuberculosis XTB13-127	2
B	Mycobacterium tuberculosis SUMu012	2
B	Mycobacterium aromaticivorans JS19b1 (Whole Genome Sequencing)	2
B	Tropheryma whipplei sv. 2A Twist (re-annotation)	2
B	Corynebacterium diphtheriae bv. mitis NC03529	2
B	Nocardia cyriacigeorgica GUH-2	2
B	Clostridium sordellii VPI 9048	2
B	Clostridiales Family XI. Incertae Sedis sp. S5-A11	2
B	Mycobacterium abscessus M139	2
B	Cryptosporangium arvum YU 629-21, DSM 44712	2
B	Mycobacterium tuberculosis TB_RSA23	2
B	Mycobacterium tuberculosis BTB09-382	2
B	Mycobacterium tuberculosis TKK_02_0021	2
B	Mycobacterium tuberculosis TB_RSA10	2
B	Staphylococcus aureus M0309	2
B	Mycobacterium tuberculosis TB_RSA200	2
B	Klebsiella pneumoniae UCICRE 6	2
B	Actinomadura flavalba DSM 45200	2
B	Mycobacterium tuberculosis BTB07-126	2
B	Mycobacterium tuberculosis TKK_04_0034	2
B	Mycobacterium tuberculosis PanR0708	2
B	Burkholderia sp. MSh2	2
B	Frankia sp. CeD	2
B	Citricoccus sp. CH26A	2
B	Streptomyces sp. CNY228	2
B	Actinopolyspora mortivallis HS-1, DSM 44261	2
B	Tsukamurella sp. 1534	2
B	Salinispora arenicola CNY282	2
B	Curtobacterium sp. B8	2
B	Mycobacterium tuberculosis KT-0029	2
B	Mycobacterium sp. KMS	2
B	Corynebacterium sp. KPL1998	2
B	Corynebacterium argentoratense DSM 44202	2
B	Mycobacterium tuberculosis OFXR-7	2
B	Klebsiella pneumoniae CHS 02	2
B	Nocardiopsis alkaliphila YIM 80379	2
B	Mycobacterium tuberculosis PanR0903	2
B	Geodermatophilaceae bacterium URHA0031	2
B	Mycobacterium tuberculosis XTB13-231	2
B	Mycobacterium tuberculosis BTB12-313	2
B	Mycobacterium tuberculosis TKK-01-0033	2
B	Rhodococcus rhodochrous J38	2
B	Mycobacterium fortuitum Z58	2
B	Mycobacterium tuberculosis TKK-01-0067	2
B	Corynebacterium aurimucosum CN-1, ATCC 700975	2
B	Mycobacterium tuberculosis BTB08-001	2
B	Mycobacterium tuberculosis 2091HD	2
B	Mycobacterium tuberculosis OFXR-19	2
B	Mycobacterium tuberculosis TB_RSA60	2
B	Turicella otitidis ATCC 51513	2
B	Mycobacterium tuberculosis TB_RSA54	2
B	Kocuria rhizophila DC2201	2
B	Thermocrispum agreste DSM 44070	2
B	Corynebacterium cystitidis DSM 20524	2
B	Burkholderia sp. UYPR1.413	2
B	Mycobacterium tuberculosis BTB04-388	2
B	Streptomyces sp. LaPpAH-185	2
B	Mycobacterium tuberculosis TRUG0068	2
B	Intrasporangium oryzae NRRL B-24470	2
B	Clostridium sp. KNHs214	2
B	Klebsiella pneumoniae LCT-KP289	2
B	Mycobacterium tuberculosis PanR0409	2
B	Mycobacterium massiliense 2B-0307	2
B	Mycobacterium tuberculosis TB_RSA77	2
B	Paenibacillus sophorae S27	2
B	Mycobacterium tuberculosis TKK_02_0036	2
B	Corynebacterium pseudotuberculosis sv. II CIP52.97	2
B	Salinispora arenicola CNS744	2
B	Klebsiella pneumoniae BWH 28	2
B	Mycobacterium tuberculosis TKK-01-0026	2
B	Burkholderia phenoliruptrix AC1100	2
B	Mycobacterium tuberculosis TB_RSA39	2
B	Marmoricola sp. URHB0036	2
B	Dermacoccus sp. Ellin185	2
B	Mycobacterium tuberculosis XTB13-111	2
B	Mycobacterium tuberculosis TKK_03_0043	2
B	Mycobacterium tuberculosis MD17902	2
B	Kocuria sp. CNJ787	2
B	Mycobacterium sp. JLS	2
B	Mycobacterium tuberculosis TB_RSA90	2
B	Rhodococcus sp. BCP1	2
B	Gordonia namibiensis NBRC 108229	2
B	Mycobacterium tuberculosis BTB08-148	2
B	Mycobacterium tuberculosis KT-0034	2
B	Mycobacterium africanum MAL020130	2
B	Mycobacterium abscessus 5S-1212	2
B	Salinispora tropica CNT261	2
B	Clostridium tyrobutyricum DSM 2637	2
B	Mycobacterium tuberculosis XTB13-242	2
B	Arthrobacter sp. FB24	2
B	Streptomyces fulvissimus DSM 40593	2
B	Acinetobacter baumannii CI86	2
B	Mycobacterium tuberculosis TRUG0111	2
B	Mycobacterium tuberculosis M2402	2
B	Mycobacterium avium MAV_120709_2344	2
B	Mycobacterium tuberculosis XTB13-144	2
B	Mycobacterium tuberculosis TB_RSA21	2
B	Brevibacterium mcbrellneri ATCC 49030	2
B	Streptomyces sviceus ATCC 29083	2
B	Mycobacterium tuberculosis TRUG0117	2
B	Mycobacterium massiliense 1S-154-0310	2
B	Streptomyces sp. DvalAA-83	2
B	Mycobacterium tuberculosis BTB10-001	2
B	Corynebacterium crenatum SYPA 5-5	2
B	Salinispora pacifica CNT569	2
B	Arthrobacter gangotriensis Lz1y	2
B	Mycobacterium tuberculosis XTB13-256	2
B	Mycobacterium liflandii 128FXT	2
B	Mycobacterium tuberculosis PR05	2
B	Mycobacterium tuberculosis TRUG0017	2
B	Arthrobacter sp. MA-N2	2
B	Mycobacterium tuberculosis TB_RSA148	2
B	Salinispora arenicola CNP193	2
B	Geodermatophilus taihuensis DSM 45962	2
B	Burkholderia sp. WP42	2
B	Streptomyces bottropensis ATCC 25435	2
B	VIbrio owensii CAIM 1854	2
B	Amycolatopsis mediterranei S699, ATCC 13685	2
B	Salinispora pacifica CNT603	2
B	Mycobacterium tuberculosis TRUG0053	2
B	Mycobacterium avium 100	2
B	Corynebacterium freneyi DNF00450	2
B	Acinetobacter baumannii 25977_2	2
B	Mycobacterium tuberculosis TB_RSA17	2
B	Mycobacterium tuberculosis SUMu005	2
B	Klebsiella pneumoniae CHS 26	2
B	Mycobacterium bovis BCG Sweden	2
B	Actinoalloteichus spitiensis RMV-1378	2
B	Mycobacterium tuberculosis KZN 1435 (MDR)	2
B	Salinispora arenicola CNR425	2
B	Streptomyces sp. DvalAA-21	2
B	Mycobacterium tuberculosis TB_RSA100	2
B	Mycobacterium intracellulare MIN_061107_1834	2
B	Rothia mucilaginosa Lim (High quality draft)	2
B	Blastococcus sp. DSM 44205	2
B	Mycobacterium tuberculosis T92	2
B	Vibrio nigripulchritudo Wn13	2
B	Mycobacterium tuberculosis TKK-01-0068	2
B	Mycobacterium simiae ATCC 25275	2
B	Mycobacterium tuberculosis BTB07-283	2
B	candidate division SR1 bacterium taxon 345 1OR1 (recoded II)	2
B	Mycobacterium sp. VKM Ac-1816D	2
B	Propionibacterium sp. oral taxon 192 F0372	2
B	Mycobacterium tuberculosis TKK_04_0037	2
B	Tropheryma whipplei DigMusc17	2
B	Salinispora arenicola CNY679	2
B	Mycobacterium tuberculosis TRUG0016	2
B	Mycobacterium tuberculosis K	2
B	Vibrio campbellii CAIM 519	2
B	Photobacterium profundum SS9 (re-annotation)	2
B	Mycobacterium abscessus 5S-0304	2
B	Nocardia exalbida NBRC 100660	2
B	Mycobacterium abscessus bolletii BD	2
B	Mycobacterium tuberculosis TB_RSA31	2
B	Chloroflexus aurantiacus J-10-fl	2
B	Mycobacterium tuberculosis CDC1551	2
B	Mycobacterium tuberculosis EAI5/NITR206	2
B	Pseudonocardia sp. P2	2
B	Desulforegula conservatrix Mb1Pa, DSM 13527	2
B	Mycobacterium tuberculosis 38765	2
B	Salinispora pacifica DSM 45547	2
B	Saccharopolyspora rectivirgula DSM 43747	2
B	Mycobacterium tuberculosis TKK_03_0045	2
B	Mycobacterium tuberculosis TRUG0081	2
B	Mycobacterium tuberculosis BTB11-289	2
B	Mycobacterium abscessus MAB_110811_1470	2
B	Microlunatus phosphovorus NM-1	2
B	Mycobacterium tuberculosis TKK-01-0065	2
B	Mycobacterium tuberculosis KT-0028	2
B	Klebsiella pneumoniae CHS 53	2
B	Thauera sp. 28	2
B	Mycobacterium tuberculosis TB_RSA15	2
B	Brevundimonas nasdae TPW30	2
B	Serinicoccus profundi MCCC 1A05965	2
B	Mycobacterium mucogenicum 261Sha1.1M5	2
B	Klebsiella pneumoniae UCI 44	2
B	Mycobacterium tuberculosis KT-0011	2
B	Gordonia shandongensis DSM 45094	2
B	Mycobacterium tuberculosis TB_RSA86	2
B	Mycobacterium tuberculosis BTB04-452	2
B	Nocardia otitidiscaviarum IFM 11049	2
B	Streptomyces sp. OK210	2
B	Klebsiella pneumoniae CHS 42	2
B	Mycobacterium tuberculosis BTB13-127	2
B	Mycobacterium tuberculosis TKK_03_0090	2
B	Mycobacterium tuberculosis OFXR-31	2
B	Corynebacterium glutamicum ATCC 14067	2
B	Mycobacterium tuberculosis BTB04-097	2
B	Mycobacterium tuberculosis TKK-01-0045	2
B	Tropheryma whipplei Dig15	2
B	Gordonia malaquae NBRC 108250	2
B	Mycobacterium tuberculosis TKK-01-0075	2
B	Streptomyces turgidiscabies Car8	2
B	Cellulomonas sp. KRMCY2	2
B	Corynebacterium efficiens YS-314, DSM 44549	2
B	Curtobacterium sp. 9128	2
B	Salinispora pacifica CNT148	2
B	Cellulosimicrobium cellulans J1	2
B	Amycolatopsis japonica MG417-CF17, DSM 44213	2
B	Salinispora tropica CNB536	2
B	Klebsiella pneumoniae CHS 14	2
B	Klebsiella pneumoniae CHS 27	2
B	Klebsiella pneumoniae CHS 39	2
B	Syntrophus sp. G20 Ga0063310	2
B	Amycolatopsis mediterranei U32	2
B	Mycobacterium tuberculosis PanR1006	2
B	Mycobacterium tuberculosis BTB10-253	2
B	Clostridium tyrobutyricum DSM 2637	2
B	Mycobacterium tuberculosis TRUG0024	2
B	Actinokineospora sp. EG49	2
B	Klebsiella pneumoniae CHS 70	2
B	Salinispora arenicola CNX481	2
B	Geodermatophilaceae bacterium URHB0048	2
B	Mycobacterium tuberculosis TB_RSA95	2
B	Corynebacterium pseudotuberculosis 42/02-A	2
B	Mycobacterium tuberculosis TKK-01-0011	2
B	Roseiflexus sp. RS-1	2
B	Streptomyces mobaraensis NBRC 13819	2
B	Mycobacterium tuberculosis NA-A0008	2
B	Mycobacterium bovis BCG-Denmark TMC 1010, ATCC 35733	2
B	Mycobacterium tuberculosis OFXR-1	2
B	Gordonia alkanivorans NBRC 16433	2
B	Janthinobacterium lividum PAMC 25724	2
B	Mycobacterium tuberculosis TB_RSA24	2
B	Mycobacterium tuberculosis PanR0610	2
B	Burkholderia caribensis MBA4 (Permanent draft)	2
B	Gordonia terrae NBRC 100016	2
B	Mycobacterium tuberculosis BTB10-120	2
B	Actinokineospora inagensis DSM 44258	2
B	Mycobacterium tuberculosis TKK_03_0109	2
B	Mycobacterium tuberculosis BTB08-309	2
B	Mycobacterium tuberculosis MD14435	2
B	Escherichia coli DEC5E	2
B	Mycobacterium tuberculosis PanR0405	2
B	Mycobacterium tuberculosis MAL020179	2
B	Salinispora pacifica DSM 45549	2
B	Mycobacterium tuberculosis TKK-01-0060	2
B	Streptomyces sp. DpondAA-E10	2
B	Mycobacterium abscessus	2
B	Corynebacterium sp. KPL1856	2
B	Mycobacterium tuberculosis BTB10-258	2
B	Mycobacterium tuberculosis OFXR-33	2
B	Corynebacterium vitaeruminis DSM 20294	2
B	Mycobacterium tuberculosis TKK-01-0084	2
B	Salinispora pacifica CNT124	2
B	Streptomyces albulus PD-1	2
B	Desulfosarcina variabilis Montpellier	2
B	Arthrobacter sp. YR096	2
B	Streptomyces sp. PgraA7	2
B	Mycobacterium tuberculosis TBR43	2
B	Nocardia farcinica IFM 10152 (re-annotation)	2
B	Mycobacterium tuberculosis BTB12-294	2
B	Mycobacterium tuberculosis TB_RSA143	2
B	Mycobacterium massiliense 2B-0626	2
B	Mycobacterium tuberculosis TKK_02_0025	2
B	Streptomyces atratus OK008	2
B	Salinispora arenicola CNY685	2
B	Streptomyces sp. Sv. ACTE SirexAA-E	2
B	Nocardia araoensis NBRC 100135	2
B	Gordonia amicalis CCMA-559 (Biosurfactant)	2
B	Mycobacterium tuberculosis TRUG0001	2
B	Mycobacterium tuberculosis BTB07-123	2
B	Blastococcus endophyticus DSM 45413	2
B	Mycobacterium tuberculosis UM 1072388579	2
B	Mycobacterium bovis AF 2122/97 (re-annotation)	2
B	Arsenicicoccus bolidensis DSM 15745	2
B	Mycobacterium intracellulare 1956	2
B	Klebsiella pneumoniae CHS 74	2
B	Mycobacterium tuberculosis TB_RSA76	2
B	Burkholderia sp. 9120	2
B	Mycobacterium tuberculosis XTB13-162	2
B	Mycobacterium tuberculosis MD19043	2
B	Mycobacterium tuberculosis TB_RSA131	2
B	Citrobacter koseri ATCC BAA-895	2
B	Nesterenkonia massiliensis NP1	2
B	Propionimicrobium lymphophilum ACS-093-V-SCH5	2
B	Peptostreptococcaceae bacterium VA2	2
B	Isoptericola variabilis J5	2
B	Gulosibacter molinativorax DSM 13485	2
B	Streptomyces hygroscopicus jinggangensis TL01	2
B	Salmonella enterica houtenae sv. 50:g,z51:- 01-0133	2
B	Streptomyces sp. Tu 6176	2
B	Mycobacterium tuberculosis TKK_04_0108	2
B	Acidovorax sp. JHL-9	2
B	Mycobacterium tuberculosis TKK-01-0015	2
B	Streptomyces mirabilis YR139	2
B	Klebsiella pneumoniae CHS 61	2
B	Mycobacterium tuberculosis TB_RSA144	2
B	Mycobacterium tuberculosis TKK_04_0120	2
B	Mycobacterium marinum E11	2
B	Mycobacterium tuberculosis M2136	2
B	Klebsiella pneumoniae KCTC 2242	2
B	Mycobacterium tuberculosis TKK_03_0022	2
B	Mycobacterium tuberculosis TB_RSA09	2
B	Rhodococcus equi NBRC 101255	2
B	Mycobacterium tuberculosis TKK_02_0022	2
B	Bacteroides fragilis 3397 T10	2
B	Mycobacterium tuberculosis MAL020145	2
B	Mycobacterium tuberculosis TKK-01-0036	2
B	Mycobacterium tuberculosis TKK_04_0132	2
B	Pseudomonas fluorescens NZ007	2
B	Salinispora tropica CNY681	2
B	Mycobacterium tuberculosis TB_RSA71	2
B	Streptomyces griseoflavus Tu4000	2
B	Mycobacterium tuberculosis TRUG0002	2
B	Mycobacterium tuberculosis TKK_02_0063	2
B	Rathayibacter toxicus DSM 7488	2
B	Vibrio campbellii DS40M4	2
B	Rothia dentocariosa ATCC 17931	2
B	Mycobacterium bovis BCG Mexico	2
B	Mycobacterium tuberculosis TRUG0085	2
B	Candidatus Microthrix parvicella Bio17-1	2
B	Mycobacterium tuberculosis XDR1219	2
B	Mycobacterium tuberculosis TKK-01-0001	2
B	Mycobacterium tuberculosis TBR57	2
B	Mycobacterium tuberculosis H3986	2
B	Mycobacterium tuberculosis BTB05-348	2
B	Mycobacterium tuberculosis H37Ra	2
B	Corynebacterium pseudotuberculosis FRC41	2
B	Mycobacterium tuberculosis MAL010080	2
B	Jiangella gansuensis YIM 002, DSM 44835	2
B	Vibrio nigripulchritudo SOn1	2
B	Mycobacterium tuberculosis PanR0607	2
B	Mycobacterium tuberculosis KT-0056	2
B	Mycobacterium tuberculosis XTB13-092	2
B	Mycobacterium tuberculosis TB_RSA118	2
B	Mycobacterium tuberculosis TB_RSA176	2
B	Nocardia sp. BMG111209	2
B	Mycobacterium tuberculosis XTB13-176	2
B	Mycobacterium tuberculosis TB_RSA101	2
B	Mycobacterium tuberculosis TRUG0051	2
B	Mycobacterium tuberculosis TBR47	2
B	Turicella otitidis ATCC 51513	2
B	Mycobacterium tuberculosis TRUG0061	2
B	Mycobacterium tuberculosis H37Rv (re-annotation)	2
B	Acinetobacter baumannii OIFC143	2
B	Salinispora tropica CNY678	2
B	Mycobacterium tusciae JS617	2
B	Mycobacterium tuberculosis C (re-annotation)	2
B	Mycobacterium tuberculosis TKK_03_0042	2
B	Salinispora arenicola CNS299	2
B	Mycobacterium tuberculosis XTB13-131	2
B	Corynebacterium ciconiae DSM 44920	2
B	Mycobacterium tuberculosis M2508	2
B	Mycobacterium tuberculosis TBR66	2
B	Mycobacterium tuberculosis TKK_03_0025	2
B	actinobacterium SCGC AAA027-M14	2
B	Mycobacterium tuberculosis TKK-01-0088	2
B	Leptolyngbya sp. PCC 7375	2
B	Mycobacterium tuberculosis KT-0077	2
B	Mycobacterium tuberculosis KT-0079	2
B	Mycobacterium tuberculosis MAL010078	2
B	Mycobacterium tuberculosis M1007	2
B	Mycobacterium tuberculosis PanR0203	2
B	Klebsiella pneumoniae CHS 58	2
B	Mycobacterium tuberculosis MAL020157	2
B	Streptomyces albulus CCRC 11814	2
B	actinobacterium SCGC AB141-P03	2
B	Rhodococcus opacus PD630	2
B	Mycobacterium avium hominissuis A5	2
B	Rhodococcus rhodnii LMG 5362	2
B	Mycobacterium tuberculosis BTB06-467	2
B	Mycobacterium tuberculosis TKK-01-0085	2
B	Mycobacterium tuberculosis TRUG0080	2
B	Mycobacterium tuberculosis TBR80	2
B	Salinispora tropica CNT250	2
B	Mycobacterium tuberculosis TKK_03_0029	2
B	Mycobacterium tuberculosis BTB09-157	2
B	Leptolyngbya boryana PCC 6306	2
B	Mycobacterium tuberculosis TBR41	2
B	Mycobacterium tuberculosis TB_RSA67	2
B	Staphylococcus sp. JGI 0001002-I23 (contamination screened)	2
B	Rothia mucilaginosa M508	2
B	Cellulomonas sp. FA1	2
B	Arthrobacter enclensis NIO-1008	2
B	Clostridium tyrobutyricum DSM 2637	2
B	Streptomyces rapamycinicus NRRL 5491	2
B	Mycobacterium tuberculosis OFXR-26	2
B	Streptomyces sp. AA0539	2
B	Mycobacterium tuberculosis PanR0505	2
B	Mycobacterium tuberculosis TKK-01-0025	2
B	Mycobacterium tuberculosis XTB13-194	2
B	Variovorax sp. OK605	2
B	Mycobacterium tuberculosis TKK_04_0045	2
B	Mycobacterium tuberculosis MAL020187	2
B	Klebsiella pneumoniae UCI 55	2
B	Mycobacterium tuberculosis PanR0407	2
B	Corynebacterium diphtheriae Aberdeen	2
B	Corynebacterium sp. KPL1989	2
B	Mycobacterium tuberculosis XTB13-153	2
B	Corynebacterium diphtheriae VA01	2
B	Mycobacterium tuberculosis 98-R604 INH-RIF-EM	2
B	Blastococcus sp. URHD0036	2
B	Nocardiopsis potens DSM 45234	2
B	Mycobacterium tuberculosis TKK-01-0081	2
B	Janthinobacterium sp. RA13	2
B	Mycobacterium tuberculosis TBR53	2
B	Mycobacterium tuberculosis BTB09-085	2
B	Mycobacterium tuberculosis TB_RSA20	2
B	Actinosynnema mirum 101, DSM 43827	2
B	Mycobacterium tuberculosis T46	2
B	Mycobacterium tuberculosis BTB10-097	2
B	Mycobacterium tuberculosis BTB09-485	2
B	Rhodococcus opacus B4	2
B	Gordonia polyisoprenivorans VH2, DSM 44266	2
B	Mycobacterium avium paratuberculosis Env 210	2
B	Corynebacterium pseudodiphtheriticum DSM 44287	2
B	Geodermatophilus soli DSM 45843	2
B	Salinispora arenicola CNY234	2
B	Mycobacterium tuberculosis OFXR-12	2
B	Corynebacterium camporealensis DSM 44610 Genome Sequencing 1	2
B	Mycobacterium abscessus M24	2
B	Mycobacterium tuberculosis TKK_04_0005	2
B	Rhodococcus sp. P27	2
B	Staphylococcus aureus M0406	2
B	Streptomyces violaceusniger SPC6	2
B	Arthrobacter nicotinovorans 26Cvi1.1E	2
B	Mycobacterium tuberculosis OFXR-30	2
B	Mycobacterium tuberculosis BTB11-195	2
B	Pseudomonas pseudoalcaligenes KF707	2
B	Mycobacterium tuberculosis KZN 4207	2
B	Mycobacterium tuberculosis TBR48	2
B	Rhodococcus equi 103S	2
B	Mycobacterium tuberculosis PanR0601	2
B	Mycobacterium tuberculosis XTB13-209	2
B	Mycobacterium tuberculosis KZN 4207 (DS)	2
B	Mycobacterium tuberculosis H1578	2
B	Mycobacterium tuberculosis TKK_04_0023	2
B	Mycobacterium tuberculosis CCDC5180	2
B	Salinispora pacifica CNT045	2
B	Mycobacterium tuberculosis TB_RSA63	2
B	Collimonas sp. OK242	2
B	Chlorogloeopsis fritschii PCC 9212	2
B	Corynebacterium halotolerans YIM 70093, DSM 44683	2
B	Mycobacterium gastri 'Wayne'	2
B	Mycobacterium tuberculosis TKK-01-0017	2
B	Mycobacterium tuberculosis MAL010133	2
B	Mycobacterium tuberculosis BTB09-001	2
B	Streptomyces avermitilis MA-4680	2
B	Mycobacterium tuberculosis TKK_04_0054	2
B	Nocardioides sp. CF8	2
B	Mycobacterium tuberculosis TKK_02_0045	2
B	Vibrio nigripulchritudo SnF1	2
B	Nocardioides sp. URHA0020	2
B	Mycobacterium tuberculosis PanR0410	2
B	Mycobacterium tuberculosis BTB11-133	2
B	Corynebacterium pseudotuberculosis Cp162	2
B	Rhodococcus erythropolis CCM2595	2
B	Micromonospora sagamiensis MK-65	2
B	Streptomyces clavuligerus ATCC 27064	2
B	Mycobacterium tuberculosis CPHL_A	2
B	Mycobacterium tuberculosis TKK_04_0020	2
B	Corynebacterium diphtheriae 31A	2
B	Mycobacterium abscessus 6G-0125-S	2
B	Mycobacterium avium paratuberculosis 4B	2
B	Mycobacterium tuberculosis KT-0020	2
B	Cyanothece sp. BH63E, ATCC 51472	2
B	Mycobacterium tuberculosis TB_RSA177	2
B	Salinispora arenicola CNS051	2
B	Burkholderia sp. YR281	2
B	Corynebacterium glutamicum Kalinowski ATCC 13032	2
B	Mycobacterium tuberculosis TKK_04_0044	2
B	Acinetobacter baumannii 987421	2
B	Mycobacterium tuberculosis NRITLD57	2
B	Oscillochloris trichoides DG6	2
B	Mycobacterium tuberculosis KT-0017	2
B	Tropheryma whipplei Endo32	2
B	Mycobacterium tuberculosis TKK_05SA_0050	2
B	Mycobacterium avium paratuberculosis CLIJ361	2
B	Brevibacterium linens BL2 (re-annotation)	2
B	Mycobacterium tuberculosis TKK_05MA_0009	2
B	Mycobacterium tuberculosis MAL020199	2
B	Mycobacterium tuberculosis TKK_04_0051	2
B	Mycobacterium tuberculosis BTB11-371	2
B	Salinispora arenicola CNH877	2
B	Mycobacterium abscessus 159	2
B	Austwickia chelonae NBRC 105200	2
B	Mycobacterium tuberculosis TB_RSA45	2
B	Arthrobacter sp. 9MFCol3.1	2
B	Mycobacterium tuberculosis OFXR-11	2
B	Salinispora arenicola CNH964	2
B	Micrococcus luteus J28	2
B	Mycobacterium tuberculosis BTB10-305	2
B	Corynebacterium diphtheriae bv. intermedius NCTC 5011	2
B	Corynebacterium sp. KPL1824	2
B	Enterobacter aerogenes UCI 45	2
B	Mycobacterium tuberculosis TBR56	2
B	Mycobacterium tuberculosis TKK-01-0021	2
B	Mycobacterium tuberculosis MD16577	2
B	Mycobacterium tuberculosis TKK_04_0015	2
B	Mycobacterium tuberculosis 3499MM	2
B	Streptomyces sp. CNQ766	2
B	Vibrio campbellii 200612B	2
B	Blastococcus sp. AP3	2
B	Actinoplanes sp. SE50/110	2
B	Streptomyces purpureus KA281, ATCC 21405	2
B	Gordonia rubripertincta NBRC 101908	2
B	Mycobacterium tuberculosis KT-0072	2
B	Mycobacterium tuberculosis KZN 605 (XDR)	2
B	Mycobacterium bovis Mr 4387	2
B	Mycobacterium tuberculosis XTB13-143	2
B	Mycobacterium tuberculosis TBR10	2
B	Mycobacterium tuberculosis TKK_02_0006	2
B	Mycobacterium tuberculosis M1481	2
B	Brevibacterium album DSM 18261	2
B	Mycobacterium tuberculosis MAL010105	2
B	Mycobacterium africanum MAL010136	2
B	Mycobacterium tuberculosis MAL020209	2
B	Burkholderia terrae BS001	2
B	Mycobacterium tuberculosis TKK_05SA_0019	2
B	Streptomyces sp. TAA204	2
B	Mycobacterium tuberculosis MAL010106	2
B	Mycobacterium tuberculosis OFXR-22	2
B	Mycobacterium bovis MAL010093	2
B	Dietzia cinnamea P4	2
B	Mycobacterium tuberculosis BTB03-143	2
B	Cellulomonas fimi NRS 133, ATCC 484	2
B	Mycobacterium tuberculosis TKK_05SA_0014	2
B	Mycobacterium tuberculosis M2085	2
B	Vibrio caribbenthicus ATCC BAA-2122	2
B	Cupriavidus metallidurans H1130	2
B	Amycolatopsis sp. 75iv2, ATCC 39116	2
B	Mycobacterium africanum MAL020173	2
B	Modestobacter roseus DSM 45764	2
B	Propionimicrobium sp. BV2F7	2
B	Mycobacterium tuberculosis BTB08-093	2
B	Mycobacterium tuberculosis TKK_03_0024	2
B	Mycobacterium tuberculosis H37RvMA	2
B	Bacteroides fragilis S6L5	2
B	Mycobacterium tuberculosis PanR0412	2
B	Mycobacterium tuberculosis TKK_05SA_0048	2
B	Mycobacterium tuberculosis BTB09-184	2
B	Mycobacterium tuberculosis TBR55	2
B	Mycobacterium abscessus 5S-0421	2
B	Corynebacterium diphtheriae HC03	2
B	Mycobacterium bovis Wt 21231	2
B	Leucobacter salsicius M1-8 (Draft genome sequence of Leucobacter salsicius M1-8)	2
B	Mycobacterium tuberculosis KT-0083	2
B	Gordonia soli NBRC 108243	2
B	Mycobacterium tuberculosis TB_RSA56	2
B	Mycobacterium tuberculosis OM-V02_005	2
B	Mycobacterium abscessus 3A-0122-R	2
B	Gordonia hirsuta K718a, DSM 44140	2
B	Nocardiopsis sp. TP-A0876	2
B	AP Deltaproteobacteria bacterium JGI 0000059-K161348079495089	2
B	Mycobacterium tuberculosis MAL020202	2
B	Streptomyces avermitilis MA-4680, NBRC 14893	2
B	Paracoccus sp. J4	2
B	Mycobacterium tuberculosis TKK-01-0071	2
B	Corynebacterium kutscheri DSM 20755 Genome Sequencing 1	2
B	Mycobacterium tuberculosis TB_RSA94	2
B	Mycobacterium tuberculosis MAL020138	2
B	Streptomyces sp. OspMP-M45	2
B	Streptomyces hygroscopicus jinggangensis 5008	2
B	Isoptericola variabilis J8	2
B	Rhodococcus sp. J21	2
B	Mycobacterium tuberculosis BTB10-295	2
B	Mycobacterium tuberculosis BTB03-169	2
B	Mycobacterium tuberculosis BTB12-002	2
B	Tsukamurella paurometabola 33, DSM 20162	2
B	Sanguibacter keddieii ST-74, DSM 10542	2
B	Mycobacterium tuberculosis TKK-01-0059	2
B	Mycobacterium tuberculosis XDR KZN 605	2
B	Salinispora pacifica CNT001	2
B	Mycobacterium intracellulare MOTT-64	2
B	Mycobacterium tuberculosis 02_1987	2
B	Klebsiella pneumoniae CHS 73	2
B	Tomitella biformata AHU 1821	2
B	Burkholderia cenocepacia DDS 22E-1	2
B	Mycobacterium orygis 112400015	2
B	Salinispora arenicola CNX891	2
B	Vibrio sagamiensis NBRC 104589	2
B	Streptomyces sp. CNS606	2
B	Mycobacterium tuberculosis TBR31	2
B	Mycobacterium tuberculosis TRUG0041	2
B	Corynebacterium genitalium ATCC 33030	2
B	Brachybacterium paraconglomeratum LC44	2
B	Mycobacterium tuberculosis SUMu004	2
B	Nocardiopsis gilva YIM 90087	2
B	Mycobacterium tuberculosis BTB09-377	2
B	Salinispora arenicola CNH996	2
B	Mycobacterium tuberculosis BTB11-236	2
B	Rhodococcus rhodochrous ATCC 17895 (GeneBank data)	2
B	Pseudoclavibacter soli DSM 23366	2
B	Klebsiella pneumoniae CHS 38	2
B	Mycobacterium tuberculosis BTB09-091	2
B	Cupriavidus sp. HMR-1	2
B	Mycobacterium tuberculosis XTB13-234	2
B	Corynebacterium ulceribovis DSM 45146	2
B	Sciscionella marina DSM 45152	2
B	Klebsiella pneumoniae CHS 19	2
B	Mycobacterium africanum MAL010102	2
B	Arthrobacter sp. CF158	2
B	Mycobacterium tuberculosis TB_RSA173	2
B	Mycobacterium tuberculosis TKK_02_0038	2
B	Mycobacterium tuberculosis MAL020146	2
B	Mycobacterium tuberculosis MD16775	2
B	actinobacterium SCGC AAA028-A23	2
B	Salinispora arenicola CNR416	2
B	Vibrio jasicida CAIM 1864	2
B	Mycobacterium sp. UM_CSW	2
B	Enterobacter aerogenes UCI 16	2
B	Mycobacterium canettii CIPT 140070007	2
B	Mycobacterium tuberculosis CDC1551 (re-annotation)	2
B	Rhodococcus sp. JVH1	2
B	Desulfobulbus mediterraneus DSM 13871	2
B	Rhodococcus erythropolis PR4	2
B	Mycobacterium avium MAV_120809_2495	2
B	Mycobacterium tuberculosis TKK-01-0042	2
B	Mycobacterium sp. MOTT36Y	2
B	Mycobacterium tuberculosis BTB11-214	2
B	Mycobacterium tuberculosis TB_RSA145	2
B	Salinispora pacifica CNH732	2
B	Mycobacterium tuberculosis M1233	2
B	Mycobacterium tuberculosis BTB07-254	2
B	Mycobacterium tuberculosis KT-0092	2
B	Mycobacterium tuberculosis SUMu006	2
B	Salinispora pacifica CNY330	2
B	Pleurocapsa sp. PCC 7327	2
B	Mycobacterium tuberculosis XTB13-186	2
B	Mycobacterium bovis BCG Tokyo 172	2
B	Vibrio campbellii PEL22A	2
B	Corynebacterium tuscaniense DNF00037	2
B	Mycobacterium tuberculosis TB_RSA108	2
B	Mycobacterium tuberculosis KT-0091	2
B	Amycolatopsis rifamycinica 46095	2
B	Brevibacterium casei S18	2
B	Mycobacterium tuberculosis MD18478	2
B	Mycobacterium tuberculosis TB_RSA171	2
B	Arthrobacter sp. 49Tsu3.1M3	2
B	Mycobacterium kansasii 824	2
B	Mycobacterium tuberculosis TKK_02_0015	2
B	Mycobacterium tuberculosis BTB07-206	2
B	Desulfatirhabdium butyrativorans DSM 18734	2
B	Mycobacterium tuberculosis MTB-476	2
B	Mycobacterium tuberculosis TB_RSA142	2
B	Mycobacterium massiliense 2B-0107	2
B	Arthrobacter nitroguajacolicus Rue61a	2
B	Thioclava sp. ES.032	2
B	Mycobacterium tuberculosis BTB11-210	2
B	Mycobacterium tuberculosis BTB12-094	2
B	Mycobacterium tuberculosis KT-0003	2
B	Mycobacterium tuberculosis TKK-01-0074	2
B	Micrococcus luteus RIT305	2
B	Mycobacterium africanum MAL020107	2
B	Corynebacterium vitaeruminis Ga6A13	2
B	Rhodococcus erythropolis DN1	2
B	Mycobacterium tuberculosis MD17517	2
B	Mycobacterium indicus pranii MTCC 9506	2
B	Mycobacterium tuberculosis TB_RSA107	2
B	Gordonia neofelifaecis NRRL B-59395	2
B	Mycobacterium tuberculosis TB_RSA135	2
B	Cellulosimicrobium cellulans LMG 16121	2
B	Chloroflexus sp. Y-396-1	2
B	Mycobacterium tuberculosis MAL010088	2
B	Clavibacter cf. michiganensis LMG 26808	2
B	Mycobacterium tuberculosis TKK_02_0067	2
B	Mycobacterium tuberculosis KT-0087	2
B	Corynebacterium diphtheriae CDCE 8392	2
B	Mycobacterium tuberculosis TKK-01-0034	2
B	Mycobacterium avium paratuberculosis K-10	2
B	Clostridium carboxidivorans P7, DSM 15243	2
B	Mycobacterium tuberculosis KT-0053	2
B	Mycobacterium tuberculosis TB_RSA149	2
B	Escherichia coli LAU-EC1	2
B	Mycobacterium tuberculosis TB_RSA163	2
B	Propionibacteriaceae bacterium ES.041	2
B	Streptomyces sp. AA1529	2
B	Actinoplanes globisporus DSM 43857	2
B	Mycobacterium tuberculosis BTB11-112	2
B	Humibacter albus DSM 18994	2
B	Salinispora pacifica CNY202	2
B	Mycobacterium tuberculosis KT-0043	2
B	Mycobacterium sp. UNC267MFSha1.1M11	2
B	Burkholderia ferrariae NBRC 106233	2
B	Cellulosimicrobium cellulans J34	2
B	Acidithrix ferrooxidans Py-F3 (AFO)	2
B	Mycobacterium genavense ATCC 51234	2
B	Nocardia nova SH22a (NONO)	2
B	Corynebacterium sputi DSM 45148	2
B	Mycobacterium tuberculosis BTB08-283	2
B	Mycobacterium tuberculosis M1700	2
B	Mycobacterium tuberculosis GuangZ0019	2
B	Mycobacterium tuberculosis TKK_04_0048	2
B	Mycobacterium tuberculosis OFXR-8	2
B	Arthrobacter sp. OK909	2
B	Mycobacterium tuberculosis SK-C	2
B	Micromonospora sp. CNB394	2
B	Salmonella enterica salamae sv. 58:l,z13,z28:z6 00-0163	2
B	Actinobaculum massiliae ACS-171-V-Col2	2
B	Klebsiella pneumoniae CHS 62	2
B	Mycobacterium tuberculosis TKK_05MA_0020	2
B	Mycobacterium tuberculosis MD16553	2
B	Mycobacterium tuberculosis BTB11-300	2
B	Mycobacterium tuberculosis TKK_04_0022	2
B	Mycobacterium tuberculosis TB_RSA165	2
B	Mycobacterium tuberculosis KT-0012	2
B	Mycobacterium tuberculosis MAL010130	2
B	Klebsiella pneumoniae CHS 46	2
B	Mycobacterium tuberculosis TKK-01-0029	2
B	Salinispora arenicola CNT005	2
B	Mycobacterium avium avium ATCC 25291	2
B	Lachnospiraceae bacterium XBB2008	2
B	Brachybacterium muris UCD-AY4	2
B	Mycobacterium tuberculosis TB_RSA151	2
B	Mycobacterium tuberculosis TRUG0058	2
B	Ferrimicrobium acidiphilum DSM 19497 (FAP)	2
B	Klebsiella pneumoniae UCI 41	2
B	Nocardia tenerifensis NBRC 101015	2
B	Mycobacterium tuberculosis H37Rv	2
B	Mycobacterium tuberculosis SUMu007	2
B	Mycobacterium tuberculosis TKK_02_0016	2
B	Mycobacterium tuberculosis TB_RSA74	2
B	Mycobacterium vanbaalenii PYR-1	2
B	Arthrobacter indicum NIO-1057	2
B	Pseudomonas putida Idaho	2
B	Mycobacterium tuberculosis XTB13-081	2
B	Mycobacterium tuberculosis BTB09-565	2
B	Mycobacterium tuberculosis KT-0040	2
B	Nocardioides halotolerans DSM 19273	2
B	Clostridium cellulosi CS-4-4	2
B	Streptomyces sp. PCS3-D2	2
B	Ornithinimicrobium pekingense DSM 21552	2
B	Brevibacterium massiliense 5401308	2
B	Mycobacterium tuberculosis T92	2
B	Mycobacterium tuberculosis XTB13-152	2
B	Salinispora arenicola CNS243	2
B	Corynebacterium pseudotuberculosis 31	2
B	Collimonas fungivorans Ter331	2
B	Rhodococcus pyridinivorans AK37	2
B	Streptomyces sp. HGB0020	2
B	Mycobacterium tuberculosis TB_RSA35	2
B	Mycobacterium tuberculosis MAL010108	2
B	Mycobacterium sp. H4Y	2
B	Halomonas stevensii S18214	2
B	Corynebacterium crenatum MT	2
B	Corynebacterium matruchotii ATCC 33806	2
B	Amycolatopsis azurea DSM 43854	2
B	Mycobacterium abscessus 4S-0726-RB	2
B	Mycobacterium tuberculosis M2203	2
B	Mycobacterium tuberculosis BTB05-660	2
B	Mycobacterium tuberculosis TKK_02_0018	2
B	Mycobacterium tuberculosis BTB11-001	2
B	Mycobacterium abscessus MAB_082312_2258	2
B	Cyanothece sp. CCY 0110	2
B	Brachybacterium faecium 6-10, DSM 4810	2
B	Mycobacterium tuberculosis TBR5	2
B	Streptomyces sp. CNH287	2
B	Nesterenkonia sp. F	2
B	Corynebacterium sp. KPL1817	2
B	Vibrio harveyi ATCC 25919	2
B	Gordonia westfalica J30	2
B	Rhodococcus jostii RHA1 (re-annotation)	2
B	Streptomyces sp. DpondAA-A50	2
B	Gordonia amarae NBRC 15530	2
B	Klebsiella pneumoniae CHS 12	2
B	Mycobacterium abscessus 4S-0303	2
B	Klebsiella pneumoniae CHS 11	2
B	Corynebacterium freiburgense DSM 45254	2
B	Streptomyces sp. S4	2
B	Mycobacterium tuberculosis TB_RSA46	2
B	Streptomyces sp. SS	2
B	Mycobacterium intracellulare MIN_052511_1280	2
B	Mycobacterium tuberculosis TBR65	2
B	Mycobacterium tuberculosis PanR0403	2
B	Tetrasphaera elongata DSM 14184	2
B	Pseudomonas fluorescens FW300-N2E2 FW300-N2E2 (Draft-1)	2
B	Bacteroides uniformis 3978 T3 i	2
B	Vibrio tubiashii NCIMB 1337	2
B	Pseudomonas chlororaphis UFB2 genome sequencing and analysis	2
B	Mycobacterium massiliense 1S-153-0915	2
B	Mycobacterium tuberculosis TRUG0095	2
B	Mycobacterium tuberculosis TB_RSA53	2
B	Burkholderia terrae NBRC 100964	2
B	Mycobacterium africanum MAL010071	2
B	Klebsiella pneumoniae pneumoniae LCT-KP214	2
B	Mycobacterium tuberculosis TRUG0092	2
B	Klebsiella pneumoniae pneumoniae 1084	2
B	Mycobacterium tuberculosis SK-E	2
B	Mycobacterium tuberculosis TB_RSA159	2
B	Mycobacterium tuberculosis PanR0314	2
B	Agrococcus lahaulensis DSM 17612	2
B	Clostridium autoethanogenum DSM 10061	2
B	Mycobacterium tuberculosis PanR0602	2
B	Mycobacterium tuberculosis MAL010103	2
B	Janthinobacterium sp. 344	2
B	Mycobacterium tuberculosis KT-0107	2
B	Enterobacter aerogenes UCI 15	2
B	Serinicoccus marinus DSM 15273	2
B	Mycobacterium tuberculosis TKK_03_0059	2
B	Mobilicoccus pelagius NBRC 104925	2
B	Amycolatopsis balhimycina FH 1894	2
B	Burkholderia pseudomallei NCTC 13179	2
B	Mycobacterium tuberculosis BTB07-327	2
B	Desulfobotulus alkaliphilus ASO4-4	2
B	Mycobacterium tuberculosis TKK-01-0089	2
B	Salinispora arenicola CNS342	2
B	Salinispora arenicola CNT849	2
B	Mycobacterium tuberculosis KT-0069	2
B	Pseudomonas bauzanensis W13Z2	2
B	Coxiella burnetii Nine Mile phase I / RSA 493 (re-annotation)	2
B	Mycobacterium tuberculosis TKK_03_0026	2
B	Clostridium saccharoperbutylacetonicum N1-4(HMT)	2
B	Brachybacterium phenoliresistens W13A50	2
B	Salinispora arenicola CNH643	2
B	Corynebacterium sp. KPL2004	2
B	Gordonia terrae C-6	2
B	Mycobacterium tuberculosis XTB13-123	2
B	Streptomyces sp. C	2
B	Mycobacterium tuberculosis TB_RSA180	2
B	Corynebacterium pseudotuberculosis 48252	2
B	Mycobacterium tuberculosis BTB11-343	2
B	Mycobacterium tuberculosis	2
B	Mycobacterium tuberculosis TB_RSA146	2
B	Kocuria rhizophila P7-4	2
B	Rubritalea marina DSM 17716 (SAORIC-165)	2
B	Mycobacterium tuberculosis XTB13-290	2
B	Streptomyces xinghaiensis S187, NRRL B24674	2
B	Mycobacterium tuberculosis XTB13-195	2
B	Corynebacterium glutamicum Nakagawa ATCC 13032 (re-annotation)	2
B	Arthrobacter globiformis NBRC 12137	2
B	Mycobacterium tuberculosis MAL010087	2
B	Williamsia sp. D3	2
B	Amycolicicoccus subflavus DQS3-9A1	2
B	Mycobacterium tuberculosis TKK-01-0057	2
B	Mycobacterium tuberculosis TKK-01-0064	2
B	Streptomyces sp. SPB74	2
B	Mycobacterium tuberculosis TKK-01-0076	2
B	Vibrio owensii LMG 25430	2
B	Burkholderia sp. WSM4176	2
B	Corynebacterium diphtheriae PW8	2
B	Mycobacterium tuberculosis PanR0606	2
B	Mycobacterium tuberculosis BTB07-168	2
B	Nocardioides sp. URHA0032	2
B	Salinispora arenicola CNH905	2
B	Salinispora arenicola CNS848	2
B	Salinispora arenicola CNS-991, DSM 45545	2
B	Mycobacterium tuberculosis TB_RSA30	2
B	Streptomyces sp. CNQ-525	2
B	Mycobacterium tuberculosis XTB13-114	2
B	Corynebacterium kroppenstedtii DSM 44385	2
B	Mycobacterium tuberculosis TKK_03_0099	2
B	Corynebacterium callunae DSM 20147	2
B	Mycobacterium tuberculosis BTB10-357	2
B	Arthrobacter sp. 162MFSha1.1	2
B	Mycobacterium avium paratuberculosis Pt164	2
B	Corynebacterium sp. KPL1995	2
B	Mycobacterium tuberculosis CTRI-2	2
B	Salinispora arenicola CNY694	2
B	Acinetobacter baumannii 118362	2
B	Streptomyces sp. CF124	2
B	Salinispora arenicola CNH963	2
B	Mycobacterium canettii CIPT 140010059	2
B	Arthrobacter sp. CAL618	2
B	Corynebacterium uterequi DSM 45634 Genome Sequencing 1	2
B	Nocardia otitidiscaviarum NBRC 14405	2
B	Mycobacterium tuberculosis TKK-01-0092	2
B	Mycobacterium tuberculosis TKK-01-0040	2
B	Actinokineospora terrae DSM 44260	2
B	Mycobacterium tuberculosis OFXR-21	2
B	Mycobacterium tuberculosis UT205	2
B	Mycobacterium tuberculosis XTB13-098	2
B	Mycobacterium tuberculosis BTB09-554	2
B	Mycobacterium bovis BCG-Russia TMC 1022 , ATCC 35740	2
B	Mycobacterium tuberculosis TBR9	2
B	Mycobacterium tuberculosis MAL010117	2
B	Mycobacterium tuberculosis PanR0603	2
B	Mycobacterium tuberculosis PanR0907	2
B	Salinispora arenicola CNS673	2
B	Mycobacterium tuberculosis BTB03-168	2
B	Salinispora arenicola CNH996B	2
B	Mycobacterium tuberculosis TKK_03_0118	2
B	Micrococcus luteus modasa	2
B	Mycobacterium tuberculosis 2099HD	2
B	Klebsiella pneumoniae T2-1-2	2
B	Corynebacterium atypicum R2070	2
B	Mycobacterium tuberculosis TKK_03_0020	2
B	Mycobacterium tuberculosis TKK-01-0028	2
B	Mycobacterium tuberculosis TBR30	2
B	Mycobacterium tuberculosis 2482AR	2
B	Burkholderia sp. KJ006	2
B	Nocardioides insulae DSM 17944	2
B	Burkholderia pseudomallei MSHR520	2
B	Mycobacterium tuberculosis PanR0707	2
B	Chloroflexi sp. G233	2
B	Mycobacterium tuberculosis M2343	2
B	Mycobacterium tuberculosis SK-B	2
B	Mycobacterium tuberculosis TKK_04_0140	2
B	Mycobacterium tuberculosis M1438	2
B	Tropheryma whipplei DigADP25	2
B	Mycobacterium tuberculosis XTB13-136	2
B	Mycobacterium tuberculosis TBR42	2
B	Ferrimicrobium acidiphilum DSM 19497	2
B	Salinispora pacifica CNY331	2
B	Mycobacterium tuberculosis M1283	2
B	Klebsiella pneumoniae CHS 76	2
B	Mycobacterium tuberculosis TRUG0116	2
B	Mycobacterium tuberculosis BTB07-234	2
B	Streptomyces ipomoeae 91-03	2
B	Mycobacterium tuberculosis TB_RSA89	2
B	Mycobacterium tuberculosis NRITLD56	2
B	Streptomyces sp. Ncost-T6T-1	2
B	Nocardia transvalensis NBRC 15921	2
B	Mycobacterium tuberculosis M2113	2
B	Achromobacter xylosoxidans A8	2
B	Ilumatobacter coccineum YM16-304	2
B	Micromonospora echinospora DSM 1040	2
B	Klebsiella pneumoniae CHS 08	2
B	Corynebacterium diphtheriae HC02	2
B	Mycobacterium bovis Kc 32216	2
B	Janthinobacterium sp. OK676	2
B	Mycobacterium tuberculosis TRUG0105	2
B	Smithella sp. SCADC	2
B	Streptomyces sp. ScaeMP-e48	2
B	Amycolatopsis benzoatilytica DSM 43387	2
B	Mycobacterium bovis AF 2122/97	2
B	Propionimicrobium lymphophilum DSM 4903	2
B	Mycobacterium tuberculosis XTB13-141	2
B	Corynebacterium falsenii BL 8171, DSM 44353	2
B	Micrococcus luteus SK58	2
B	Mycobacterium tuberculosis TKK_04_0008	2
B	Mycobacterium tuberculosis MAL020142	2
B	Mycobacterium tuberculosis TB_RSA88	2
B	Mycobacterium abscessus 47J26	2
B	Mycobacterium avium paratuberculosis CLIJ644	2
B	Mycobacterium tuberculosis MAL020192	2
B	Mycobacterium tuberculosis MAL010124	2
B	Vibrio splendidus ATCC 33789	2
B	Mycobacterium tuberculosis KT-0022	2
B	Mycobacterium tuberculosis TKK-01-0044	2
B	Mycobacterium africanum MAL010112	2
B	Corynebacterium caspium DSM 44850	2
B	Streptomyces niveus NCIMB 11891	2
B	Corynebacterium doosanense CAU 212, DSM 45436	2
B	Mycobacterium tuberculosis TKK-01-0073	2
B	Mycobacterium abscessus 4S-0206	2
B	Mycobacterium tuberculosis TKK_05MA_2015	2
B	Mycobacterium tuberculosis TB_RSA138	2
B	Mycobacterium abscessus M156	2
B	Salinispora arenicola CNT857	2
B	Mycobacterium tuberculosis TB_RSA136	2
B	Mycobacterium tuberculosis BTB05-371	2
B	Cellulomonas sp. URHE0023	2
B	Klebsiella pneumoniae MGH-69	2
B	Saccharopolyspora rectivirgula DSM 43113	2
B	Mycobacterium tuberculosis MAL010110	2
B	Acinetobacter baumannii 1271213	2
B	Streptomyces sp. Amel2xB2	2
B	Mycobacterium tuberculosis BTB03-142	2
B	Mycobacterium tuberculosis TKK-01-0090	2
B	Mycobacterium canettii CIPT 140070013	2
B	Rothia aeria F0184	2
B	Clostridiales sp. oral taxon 876 F0540	2
B	Mycobacterium tuberculosis TKK-01-0080	2
B	Mycobacterium tuberculosis TBR8	2
B	Mycobacterium tuberculosis BTB09-453	2
B	Mycobacterium massiliense 2B-0912-S	2
B	Mycobacterium leprae TN	2
B	Streptomyces sp. ATexAB-D23	2
B	Xylanimonas cellulosilytica XIL07, DSM 15894	2
B	Amycolatopsis decaplanina DSM 44594	2
B	Mycobacterium tuberculosis XTB13-097	2
B	Mycobacterium tuberculosis TB_RSA85	2
B	Salinispora pacifica CNR114	2
B	AP actinobacterium SCGC AAA041_L131340131116156	2
B	Mycobacterium kansasii 662	2
B	Mycobacterium tuberculosis BTB13-128	2
B	Rothia mucilaginosa ATCC 25296	2
B	Gordonia rhizosphera NBRC 16068	2
B	Streptomyces cattleya DSM 46488	2
B	Nocardioidaceae bacterium Broad-1	2
B	Mycobacterium tuberculosis SUMu011	2
B	Mycobacterium tuberculosis TKK_03_0103	2
B	Mycobacterium tuberculosis PanR1007	2
B	Mycobacterium tuberculosis KT-0015	2
B	Salinispora arenicola CNS325	2
B	Micromonospora aurantiaca ATCC 27029	2
B	Nocardiopsis sp. CNS639	2
B	Streptomyces sp. PsTaAH-130	2
B	Amycolatopsis orientalis DSM 46075	2
B	Salinispora arenicola CNY230	2
B	Mycobacterium avium 101	2
B	Mycobacterium tuberculosis TKK-01-0052	2
B	Mycobacterium abscessus 6G-0125-R	2
B	Streptomyces sp. HPH0547	2
B	Arthrobacter sp. 31Cvi3.1E	2
B	Salinispora pacifica CNS863	2
B	Corynebacterium spheniscorum J11, PG 39	2
B	Dietzia alimentaria 72	2
B	Mycobacterium tuberculosis 8442	2
B	Salinispora pacifica CNY239	2
B	Mycobacterium kansasii SMC1	2
B	Thauera sp. 27	2
B	Cellulomonas gilvus ATCC 13127	2
B	Mycobacterium africanum MAL010070	2
B	Geodermatophilus sp. DSM 44208	2
B	Nocardiopsis sp. CNT312	2
B	Mycobacterium tuberculosis XTB13-200	2
B	Salinispora pacifica CNS996	2
B	Mycobacterium tuberculosis TB_RSA83	2
B	Geodermatophilus carrarae DSM 44511	2
B	Mycobacterium tuberculosis 49375	2
B	Janibacter sp. HTCC2649	2
B	Salinispora arenicola ATCC BAA-917	2
B	Mycobacterium tuberculosis 2543MS	2
B	Klebsiella pneumoniae CHS 32	2
B	Mycobacterium tuberculosis PanR0904	2
B	Mycobacterium tuberculosis OSDD071	2
B	Mycobacterium africanum MAL010123	2
B	Propionicicella superfundia DSM 22317	2
B	Mycobacterium tuberculosis KT-0102	2
B	Salinispora arenicola CNY011	2
B	Candidatus Microthrix parvicella RN1	2
B	Syntrophus aciditrophicus SB (re-annotation)	2
B	Mycobacterium tuberculosis M1025	2
B	Mycobacterium tuberculosis PanR1101	2
B	Mycobacterium septicum DSM 44393	2
B	Streptomyces sp. FxanaC1	2
B	Mycobacterium tuberculosis MAL010134	2
B	Mycobacterium hassiacum DSM 44199	2
B	Streptomyces yeochonensis CN732	2
B	Mycobacterium tuberculosis TB_RSA111	2
B	Mycobacterium tuberculosis TB_RSA13	2
B	Arthrobacter sp. AK-YN10	2
B	Mycobacterium tuberculosis TB_RSA126	2
B	Streptomyces sp. 303MFCol5.2	2
B	Mycobacterium tuberculosis BTB07-354	2
B	Mycobacterium tuberculosis 2104HD	2
B	Mycobacterium tuberculosis KT-0094	2
B	Mycobacterium tuberculosis 1615	2
B	Desulfobulbus japonicus DSM 18378	2
B	Mycobacterium tuberculosis BTB12-400	2
B	Mycobacterium tuberculosis OFXR-29	2
B	Mycobacterium tuberculosis TKK-01-0019	2
B	Brevibacterium senegalense JC43	2
B	Mycobacterium tuberculosis TKK-01-0038	2
B	Mycobacterium tuberculosis KT-0027	2
B	Streptomyces sp. PVA 94-07	2
B	Mycobacterium tuberculosis BTB10-367	2
B	Mycobacterium tuberculosis PanR0902	2
B	Kitasatospora sp. SolWspMP-SS2h	2
B	Mycobacterium tuberculosis BTB10-005	2
B	Mycobacterium tuberculosis XTB13-253	2
B	Mycobacterium tuberculosis KT-0008	2
B	Cellulomonas massiliensis JC225	2
B	Mycobacterium abscessus bolletii M18	2
B	Streptomyces sp. e14	2
B	Mycobacterium tuberculosis PanR0503	2
B	Mycobacterium tuberculosis TKK_05SA_0017	2
B	Streptomyces olindensis DAUFPE 5622	2
B	Mycobacterium tuberculosis M1475	2
B	Mycobacterium tuberculosis BTB07-070	2
B	Mycobacterium tuberculosis TKK-01-0082	2
B	Mycobacterium tuberculosis TKK_02_0077	2
B	Mycobacterium tuberculosis M1004	2
B	Arthrobacter sp. 35/47 (Draft 1)	2
B	Rhodococcus equi ATCC 33707	2
B	Mycobacterium tuberculosis TB_RSA81	2
B	Streptomyces sp. AA4	2
B	Mycobacterium tuberculosis KT-0106	2
B	Mycobacterium tuberculosis MAL020181	2
B	Mycobacterium bovis BCG Korea 1168P	2
B	Mycobacterium tuberculosis M2129	2
B	Streptomyces gancidicus BKS 13-15	2
B	Mycobacterium tuberculosis XTB13-251	2
B	Mycobacterium tuberculosis M1415	2
B	Mycobacterium tuberculosis TB_RSA166	2
B	Mycobacterium tuberculosis BT2	2
B	Mycobacterium tuberculosis TB_RSA49	2
B	Mycobacterium tuberculosis INS_XDR	2
B	Mycobacterium tuberculosis TKK-01-0056	2
B	Mycobacterium tuberculosis 3280CJ	2
B	Mycobacterium tuberculosis TRUG0037	2
B	Micrococcineae bacterium KH10	2
B	Mycobacterium tuberculosis TKK_04_0002	2
B	Streptomyces sp. 140Col2.1E	2
B	Saccharothrix espanaensis DSM 44229	2
B	Mycobacterium tuberculosis TB_RSA179	2
B	Amycolatopsis mediterranei RB	2
B	Streptomyces sp. SirexAA-H	2
B	Rhodococcus sp. JG-3	2
B	Mycobacterium tuberculosis CCDC5079	2
B	Mycobacterium tuberculosis Beijing/NITR203	2
B	Rhodococcus erythropolis R138	2
B	Mycobacterium abscessus 4S-0726-RA	2
B	Mycobacterium canettii CIPT 140070002	2
B	Mycobacterium tuberculosis T46	2
B	Actinobacteria bacterium FNE-F8 bin_29_2_acIII	2
B	Mycobacterium tuberculosis BTB09-036	2
B	Mycobacterium tuberculosis KT-0100	2
B	Streptomyces sp. CNY243	2
B	Mycobacterium sp. UNC410CL29Cvi84	2
B	Klebsiella pneumoniae CHS 22	2
B	Mycobacterium tuberculosis M1213	2
B	Mycobacterium tuberculosis TB_RSA87	2
B	Acinetobacter baumannii 16553_10	2
B	Mycobacterium phlei RIVM601174	2
B	Streptomyces aurantiacus JA 4570	2
B	Mycobacterium tuberculosis M1932	2
B	Mycobacterium tuberculosis TKK-01-0039	2
B	Mycobacterium tuberculosis 1755BN	2
B	Mycobacterium tuberculosis TB_RSA14	2
B	Mycobacterium tuberculosis TKK-01-0020	2
B	Arthrobacter sanguinis DSM 21259	2
B	Mycobacterium colombiense CECT 3035	2
B	Streptomyces sp. AmelKG-D3	2
[truncated: 976 more rows]

## Sheet: GlyRS_alpha
Domain	Genome	Gene Count
B	Streptococcus pneumoniae 2070531	2
B	Acinetobacter baumannii AB07	2
B	Streptosporangium roseum NI 9100, DSM 43021	2
B	Peptoniphilus lacrimalis DNF00528	2
B	Anaplasma phagocytophilum CRT35	2
B	Anaplasma phagocytophilum Norway variant2	2
B	Acinetobacter baumannii 1064293_46	2
B	Hyphomicrobium sulfonivorans S1 (Draft1)	2
B	Candidatus Endomicrobia bacterium trichonymphae	2
B	Streptococcus pneumoniae 2070109	2
B	Campylobacter jejuni K5	2
B	Brucella abortus bv. 1 NI259	2
B	Pseudomonas bauzanensis W13Z2	2
B	Leuconostoc carnosum KCTC 3525	2
B	Enterococcus faecalis SDVK1A	2
B	Agrobacterium radiobacter DSM 30147	2
B	Anaplasma phagocytophilum CRT38	2
B	Anaplasma phagocytophilum JM	2
B	Streptococcus pneumoniae 2070425	2
B	Pseudomonas aeruginosa S35004	2
B	Streptococcus mutans B06Sm2	2
B	Anaplasma phagocytophilum MRK	2
B	Coxiella burnetii Nine Mile phase I / RSA 493 (re-annotation)	2
B	Acinetobacter baumannii 121738	2
B	Morganella morganii morganii GM1DA1	2
B	Anaplasma phagocytophilum HGE1	2
B	Pseudomonas aeruginosa BL12	2
B	Anaplasma phagocytophilum HZ2	2
B	Acinetobacter baumannii 45057_1	2
B	Streptococcus mutans B082SM-A	2
B	Streptococcus pneumoniae 2070108	2
B	delta proteobacterium sp. MLMS-1 (re-annotation)	2
B	Bacteroidales bacterium PSC KfJoeBact2-2	2
B	Acinetobacter baumannii 25750_1	2
B	Anaplasma phagocytophilum HZ	2
B	Acinetobacter baumannii 1288284	2
B	Anaplasma phagocytophilum HZ (re-annotation)	2
B	Salmonella enterica diarizonae sv. 60:r:e,n,x,z15 01-0170	2
B	delta proteobacterium sp. MLMS-1	2
B	Streptococcus mutans B107SM-B	2
B	Streptococcus pneumoniae 2090008	2
B	Paenibacillus sophorae S27	2
B	Bacillus subtilis BEST7613	2
B	zeta proteobacterium SCGC AB-133_D10	2
B	Anaplasma phagocytophilum Dog2	2
B	Pasteurella pneumotropica ATCC 35149	2
B	Bacteroidales bacterium PSC KfJoeBact2-3	2
B	Salmonella enterica enterica sv. Typhimurium L945	2
B	Streptococcus pneumoniae 2061376	2
B	Clostridiales Family XI. Incertae Sedis sp. S5-A11	2
E	Triticum aestivum	2
Domain	Genome	Gene Count
B	Acinetobacter baumannii 1032359	3
B	Acinetobacter baumannii 478810	3
B	Acinetobacter baumannii 6935	3
B	Acinetobacter baumannii 1571545	3

## Sheet: GlyRS_beta
Domain	Genome	Gene Count
B	delta proteobacterium sp. MLMS-1	2
B	Clostridiales Family XI. Incertae Sedis sp. S5-A11	2
B	Bacillus subtilis BEST7613	2
B	Paenibacillus sophorae S27	2
B	Acinetobacter baumannii 121738	2
B	Pseudomonas aeruginosa S35004	2
B	Peptoniphilus lacrimalis DNF00528	2
B	Xanthomonas gardneri PDDCC 1620, ATCC 19865	2
B	Streptococcus mutans B06Sm2	2
B	Salmonella enterica diarizonae sv. 60:r:e,n,x,z15 01-0170	2
B	Bacteroidales bacterium PSC KfJoeBact2-3	2
B	Coxiella burnetii Nine Mile phase I / RSA 493 (re-annotation)	2
B	Acinetobacter baumannii 1288284	2
B	Acinetobacter baumannii 25691_5	2
B	Streptococcus pyogenes MGAS2111	2
B	Streptococcus mutans B107SM-B	2
B	Acinetobacter baumannii 1064293_46	2
B	Morganella morganii morganii GM1DA1	2
B	delta proteobacterium sp. MLMS-1 (re-annotation)	2
B	Candidatus Endomicrobia bacterium trichonymphae	2
B	Acinetobacter baumannii AB07	2
B	Pseudomonas bauzanensis W13Z2	2
B	Pseudomonas aeruginosa BL12	2
B	Agrobacterium radiobacter DSM 30147	2
B	Enterococcus faecalis SDVK1A	2
B	Acinetobacter baumannii 25691_7	2
B	Hyphomicrobium sulfonivorans S1 (Draft1)	2
B	Xanthomonas sp. 7	2
B	Streptosporangium roseum NI 9100, DSM 43021	2
B	Streptococcus mutans B082SM-A	2
B	Campylobacter jejuni K5	2
B	Acinetobacter baumannii TG27307	2
B	Acinetobacter baumannii 25750_1	2
E	Arabidopsis halleri	2
E	Linum usitatissimum	2
E	Glycine max	2
E	Triticum aestivum	2
E	Populus trichocarpa	2
Domain	Genome	Gene Count
B	Acinetobacter baumannii 1571545	3
B	Acinetobacter baumannii 6935	3

## Sheet: GlyRS (II)
Domain	Genome	Gene Count
A	Candidatus Nitrosoarchaeum limnia BG20	2
A	Thermoproteales Type I	2
A	Thermoproteales Type II	2
A	Methanobrevibacter smithii TS146C	2
B	Treponema sp. SAG7	2
B	Nocardia pneumoniae NBRC 100136	2
B	Clostridium cellulosi CS-4-4	2
B	Myroides odoratimimus A21 (MYR2)	2
B	Clostridium phytofermentans ISDg	2
B	Clostridium phytofermentans KNHs219	2
B	Clostridium tetanomorphum DSM 665	2
B	AP Candidatus Synechococcus spongiarum LMB bulk15L1387479953114	2
B	Clostridium pasteurianum 6013	2
B	Bacteroidales bacterium PSC KfJoeBact2-3	2
B	Bacteroidales bacterium PSC KfJoeBact2-2	2
B	Pseudonocardia sp. P2	2
B	Clostridium phytofermentans KNHs212	2
B	Porphyromonas bennonis JCM 16335	2
B	Clostridiales bacterium NK3B98	2
B	AP Proteobacteria bacterium JGI 0000113-E041335916320647	2
B	Clostridium sp. KNHs205	2
B	AP Candidatus Synechococcus spongiarum LMB bulk15M1387479953166	2
B	Acetivibrio cellulolyticus CD2, DSM 1870 (ORNL annotation)	2
B	Clostridium polysaccharolyticum DSM 1801	2
B	Clostridium phytofermentans KNHs2132	2
E	Salix purpurea	2
E	Perkinsus marinus PmCV4CB5 2B3 D4	2
E	Saccharomyces cerevisiae AWRI1631	2
E	Populus trichocarpa	2
E	Spirodela polyrhiza	2
E	Sorghum bicolor	2
E	Thielavia terrestris NRRL 8126	2
E	Paramecium tetraurelia d4-2	2
E	Oryza sativa	2
E	Candida albicans SC5314	2
E	Arthroderma otae CBS 113480	2
E	Zea mays	2
E	Orpinomyces sp. C1A (Orpinomyces genome last version)	2
E	Vitis vinifera	2
E	Saccharomyces cerevisiae YJM789	2
E	Panicum hallii	2
E	Setaria italica	2
E	Phytophthora ramorum Pr102, UCD Pr4	2
E	Aspergillus niger CBS 513.88	2
E	Phaeodactylum tricornutum CCAP1055/1	2
E	Manihot esculenta	2
E	Theobroma cacao	2
E	Selaginella moellendorffii	2
E	Populus balsamifera trichocarpa	2
E	Oikopleura dioica	2
E	Vanderwaltozyma polyspora DSM 70294	2
E	Sorghum bicolor BTx623	2
E	Solanum lycopersicum	2
E	Amborella trichopoda	2
E	Vitis vinifera PN40024	2
E	Theileria annulata Ankara clone C9	2
E	Saccharomyces cerevisiae S288C	2
E	Aureococcus anophagefferens CCMP 1984	2
E	Solanum tuberosum	2
E	Glycine max	2
E	Thalassiosira pseudonana CCMP 1335	2
E	Talaromyces marneffei ATCC 18224	2
E	Drosophila grimshawi G1, TSC#15287-2541.00	2
E	Selaginella moellendorfii	2
E	Mimulus guttatus	2
Domain	Genome	Gene Count
E	Eucalyptus grandis	3
E	Arabidopsis halleri	3
E	Allomyces macrogynus ATCC 38327	3
E	Malus domestica	3
E	Linum usitatissimum	3
E	Capsella grandiflora	3
E	Medicago truncatula	3
E	Capsella rubella	3
E	Panicum virgatum	3
E	Naegleria gruberi NEG-M	3

## Sheet: HisRS
Domain	Genome	Gene Count
A	Thermoproteales Type II	2
A	Methanobrevibacter smithii TS146C	2
B	Bacillus thuringiensis konkukian sv. H34 97-27	2
B	Leptospira interrogans sv. Copenhageni Fiocruz R83	2
B	Bacillus cereus BAG2O-2	2
B	Acidaminococcus sp. BV3L6	2
B	Bacillus thuringiensis sv. monterrey BGSC 4AJ1	2
B	Plesiomonas shigelloides sv. O1 302-73	2
B	Halonatronum saccharophilum Z-7986, DSM 13868	2
B	Pseudoalteromonas flavipulchra JG1	2
B	Leptospira interrogans sv. Copenhageni Fiocruz LV3076	2
B	Leptospira interrogans sv. Manilae UP-OM	2
B	Synechococcus sp. CC9902 (re-annotation)	2
B	Clostridium sticklandii DSM 519	2
B	Pelobacter carbinolicus Bd1, GraBd1	2
B	Bacillus anthracis Ames Ancestor A2084	2
B	Prochlorococcus marinus MIT9313 (re-annotation)	2
B	Leptospira kirschneri JB	2
B	Leptospira interrogans sv. Copenhageni Fiocruz LV4160	2
B	Streptomyces sp. CNB632	2
B	Leptospira interrogans sv. LAI IPAV	2
B	Leptospira interrogans sv. Copenhageni 2001025091	2
B	Bacillus cereus BAG1O-2	2
B	Leptospira interrogans sv. Copenhageni Fiocruz LV2752	2
B	Candidatus Desulfuromonas subbituminosa Ga0064601	2
B	Allisonella histaminiformans DSM 15230	2
B	Bacillus cereus BAG1X1-2	2
B	Bacillus cereus VDM053	2
B	Leptospira sp. Fiocruz LV4135	2
B	Staphylococcus massiliensis S46	2
B	Bacillus cereus 172560W	2
B	Bacillus clausii KSM-K16	2
B	Leptospirillum ferriphilum DSM 14647	2
B	Prochlorococcus sp. MIT0703	2
B	Leptospira interrogans sv. Copenhageni Fiocruz LV2959	2
B	Bacillus cereus VDM034	2
B	Helicobacter cinaedi PAGU611	2
B	Bacillus cereus CER074	2
B	Leptospira interrogans sv. Pomona CSL10083	2
B	Leptospira interrogans sv. Copenhageni Fiocruz LV2806	2
B	Leptospira interrogans sv. Copenhageni Fiocruz LV3323	2
B	Prochlorococcus sp. NATL2A	2
B	Prochlorococcus sp. NATL1A	2
B	Selenomonas sp. oral taxon 149 67H29BP	2
B	Bacillus cereus G9241 (re-annotation)	2
B	Actinomadura rifamycini DSM 43936	2
B	Leptospira interrogans Pomona sv. Pomona	2
B	Leptospira santarosai CBC379	2
B	Pyramidobacter piscolens W5455	2
B	Olsenella uli MSTE5	2
B	Lysinibacillus sphaericus 1987	2
B	Leptospira interrogans sv. Copenhageni Fiocruz LV2958	2
B	Bacillus thuringiensis sv. kurstaki HD-1	2
B	Campylobacter hyointestinalis hyointestinalis DSM 19053	2
B	Brevibacillus brevis FJAT-0809-GLX	2
B	Enterorhabdus mucosicola DSM 19490	2
B	Leptospira interrogans sv. Icterohaemorrhagiae Kantorowic	2
B	Leptospira interrogans sv. Copenhageni P2518	2
B	Herpetosiphon aurantiacus DSM 785	2
B	Bacillus cereus Schrouff	2
B	Leptospira santarosai AIM	2
B	Campylobacter rectus RM3267, CCUG 20446	2
B	Salinispora pacifica CNY498	2
B	Leptospira borgpetersenii Brem 328	2
B	Leptospira santarosai CBC613	2
B	Bacillus cereus BAG3O-1	2
B	Desulfotomaculum alkaliphilum DSM 12257	2
B	Deinococcus hopiensis KR-140, DSM 18049	2
B	Dehalococcoides mccartyi DCMB5	2
B	Leptospira interrogans sv. Pyrogenes 2006006973	2
B	Bacillus anthracis A1055	2
B	Bacillus anthracis Heroin Ba4599	2
B	Lysinibacillus sp. SG8	2
B	Bacillus sp. TS-2	2
B	Saccharothrix espanaensis DSM 44229	2
B	Paenibacillus sp. UNC451MF	2
B	Leptospira interrogans sv. Copenhageni Fiocruz LV256	2
B	Bacillus alcalophilus ATCC 27647	2
B	Leptospira borgpetersenii sv. Javanica MK146	2
B	Bacillus thuringiensis LM1212	2
B	Leptospira interrogans sv. Copenhageni Fiocruz L1-130 (re-annotation)	2
B	Streptococcus pyogenes sv. M49 NZ131	2
B	Bacillus anthracis A0488	2
B	Bacillus anthracis Sterne (re-annotation)	2
B	Bacillus cereus A1	2
B	Thermotoga maritima MSB8	2
B	Bacillus anthracis UR-1	2
B	Leptospira interrogans sv. Grippotyphosa UI 08434	2
B	Bacillus anthracis Gmb1	2
B	Thermomicrobium roseum DSM 5159	2
B	Bacillus cereus BAG1X1-1	2
B	Leptospira interrogans sv. Lai Lai	2
B	Bacillus cereus Rock3-28	2
B	Leptospira interrogans L1207	2
B	Leptospira interrogans sv. Copenhageni Fiocruz L1-130	2
B	Wolinella succinogenes DSM 1740 (re-annotation)	2
B	Bacillus cereus VDM019	2
B	Bacillus selenitireducens MLS10	2
B	Leptospira interrogans sv. Copenhageni P2431	2
B	Dehalococcoides mccartyi GY50	2
B	Candidatus Entotheonella sp. TSY1	2
B	Leptospirillum ferriphilum YSK	2
B	Bacillus sp. ES.034	2
B	Bartonella bovis 91-4	2
B	Leptospira interrogans 2002000621	2
B	Streptococcus pyogenes GA40056	2
B	Leptospira interrogans sv. Icterohaemorrhagiae 201100516	2
B	Enterococcus phoeniculicola ATCC BAA-412	2
B	Clostridium phytofermentans KNHs212	2
B	Bacillus cereus F65185	2
B	Bacillus cereus BcFL2013	2
B	Pseudomonas sp. Chol1	2
B	Leptospira interrogans sv. Pomona 2006006968	2
B	Bacillus cereus ATCC 4342	2
B	Bacillus anthracis Sterne	2
B	Mitsuokella multacida DSM 20544	2
B	Campylobacter jejuni K5	2
B	Selenomonas noxia ATCC 43541	2
B	Prochlorococcus sp. MIT9314	2
B	Leptospira interrogans sv. Bulgarica Mallika	2
B	Sulfuricurvum kujiense YK-1, DSM 16994	2
B	Leptospira interrogans sv. Copenhageni R103	2
B	Leptospira santarosai sv. Szwajizak Oregon	2
B	Bacillus thuringiensis sv. finitimus YBT-020	2
B	Desulfotomaculum acetoxidans 5575, DSM 771	2
B	Leptospira interrogans sv. Copenhageni Fiocruz LV4234	2
B	Bacillus sp. JCM 19045	2
B	Bacillus thuringiensis sv. pondicheriensis BGSC 4BA1	2
B	Acetohalobium arabaticum Z-7288, DSM 5501	2
B	Lactobacillus vini DSM 20605	2
B	Bacillus cereus m1293	2
B	Parcubacteria bacterium SCGC AB-164-E21 (contamination screened) (SAK_001_209)	2
B	Leptospira interrogans sv. Copenhageni Fiocruz LV199	2
B	Selenomonas ruminantium C3	2
B	Leptospira kirschneri sv. Mozdok 1 Vehlefans 3	2
B	AP Candidatus Synechococcus spongiarum LMB bulk15L1387479953114	2
B	Bacillus cereus BAG1X1-3	2
B	Bacillus cereus G9842	2
B	Leptospira interrogans sv. Copenhageni M20	2
B	Bacillus sp. NSP2.1	2
B	Leptospira interrogans sv. Copenhageni Fiocruz LV224	2
B	Brevibacillus brevis NBRC 100599	2
B	Bacillus cereus AND1407	2
B	Leptospira interrogans sv. Copenhageni Fiocruz LV2953	2
B	Arcobacter sp. L	2
B	Leptospira interrogans sv. Canicola HAI0024	2
B	Leptospira santarosai 2000030832	2
B	Leptospira interrogans sv. Copenhageni HAI0188	2
B	Campylobacter mucosalis DSM 21682	2
B	Dehalococcoides mccartyi SG1	2
B	Leptospira interrogans sv. Copenhageni Fiocruz LV3726	2
B	Campylobacter fetus venerealis 642-21	2
B	Syntrophomonas wolfei Goettingen, DSM 2245B	2
B	Prochlorococcus sp. MIT9301	2
B	Bacillus cereus HD73	2
B	Bacillus cereus VD118	2
B	Leptospira interrogans sv. Copenhageni Fiocruz LV4173	2
B	Clostridiales sp. oral taxon 876 F0540	2
B	Leptospira interrogans sv. Copenhageni Fiocruz LV192	2
B	Lactobacillus rossiae DSM 15814	2
B	Leptospira interrogans Fiocruz LV4225	2
B	Candidatus Accumulibacter sp. BA-94 Ga0063448	2
B	Leptospira alexanderi sv. Manhao 3 L 60	2
B	Bacillus cereus VD136	2
B	Bacillus cereus CER057	2
B	Bacillus anthracis CZC5	2
B	Bacillus sp. H1m	2
B	Lactobacillus rossiae DSM 15814	2
B	Synechococcus sp. RS9917	2
B	Leptospira interrogans sv. Manilae M776_fur_mutant	2
B	Leptospira kirschneri sv. Grippotyphosa Duyster-Boelhouwer	2
B	Bacillus sp. 7_6_55CFAA_CT2	2
B	Chloroflexus aggregans DSM 9485	2
B	Bacillus cereus VD154	2
B	Bacillus cereus BAG6X1-2	2
B	Prochlorococcus sp. MIT9312	2
B	Leptospira santarosai ZUN179	2
B	Leptospira interrogans sv. Pyrogenes SriLanka2	2
B	Pelosinus fermentans R7, DSM 17108	2
B	Leptospira interrogans sv. Lai 56601	2
B	Bacillus weihenstephanensis KBAB4	2
B	Sporomusa ovata H1, DSM 2662	2
B	Leptospira santarosai ST188	2
B	Synechococcus sp. WH8102 (re-annotation)	2
B	Leptospira borgpetersenii 200801926	2
B	Lysinibacillus boronitolerans F1182	2
B	Thermotoga neapolitana DSM 4359	2
B	Bacillus cereus BDRD-ST24	2
B	Leptospira alstoni sv. Pingchang 80-412	2
B	Fictibacillus gelatini DSM 15865	2
B	Bacillus cereus BAG1X2-2	2
B	Paenibacillus sp. HW567	2
B	Bacillus anthracis Vollum	2
B	Bacillus thuringiensis IBL4222	2
B	Brevibacillus thermoruber PM1	2
B	Bacillus cereus VD021	2
B	Leptospira interrogans sv. Manilae M001_Tn_Mutant_Parent	2
B	Bacillus thuringiensis sv. andalousiensis BGSC 4AW1	2
B	Olsenella sp. KH2P3	2
B	Bacillus cereus VD045	2
B	Leptospira santarosai HAI821	2
B	Bacillus thuringiensis sv. huazhongensis BGSC 4BD1	2
B	Bacillus anthracis 3166	2
B	Bacillus cereus BAG1O-1	2
B	Clostridiales bacterium DRI-13	2
B	Bacillus pseudomycoides DSM 12442	2
B	Bacillus cereus HuA2-9	2
B	Campylobacter sp. 03-427	2
B	Bacillus toyonensis BCT-7112	2
B	Leptospira interrogans 2002000632	2
B	Bacillus thuringiensis Bt407	2
B	Bacillus mycoides Rock3-17	2
B	Bacillus sp. JCM 19046	2
B	Leptospira interrogans sv. Lora TE 1992	2
B	Helicobacter mustelae ATCC 43772	2
B	Leptospira borgpetersenii sv. Hardjo-bovis Sponselee	2
B	Leptospira santarosai 2000027870	2
B	Leptospira interrogans sv. Pyrogenes Sri Lanka 46	2
B	Leptospira interrogans sv. Copenhageni Fiocruz LV2825	2
B	Campylobacter sp. 10_1_50	2
B	Carboxydothermus hydrogenoformans Z-2901, DSM 6008	2
B	Bacillus anthracis Kruger B	2
B	Bacillus cereus AH1134	2
B	Leptospira interrogans sv. Copenhageni Fiocruz LV2763	2
B	Bacillus mycoides BHP	2
B	Campylobacter showae CSUNSWCD	2
B	Leptospira weillii 2006001853	2
B	Bacillus thuringiensis sv. kurstaki T03a001	2
B	Leptospira interrogans sv. Copenhageni Fiocruz LV2841	2
B	Thermanaeromonas toyohensis ToBE, DSM 14490	2
B	Bacillus cereus ISP3191	2
B	Synechococcus sp. RS9917 (re-annotation)	2
B	Bacillus cereus VD078	2
B	Bacillus infantis NRRL B-14911	2
B	Leptospira interrogans sv. Copenhageni Fiocruz LV4108	2
B	Leptospira interrogans sv. Pomona Kennewicki LC82-25	2
B	Leptospira interrogans sv. Copenhageni Fiocruz LV2805	2
B	Streptococcus pyogenes MGAS15252	2
B	Leptospira noguchii Bonito	2
B	AP Candidatus Synechococcus spongiarum LMB bulk15N1387479953208	2
B	Campylobacter fetus venerealis B6	2
B	Bacillus thuringiensis Bt407	2
B	Leptospira interrogans sv. Pyrogenes Sri Lanka 30	2
B	Leptospira interrogans sv. Copenhageni Fiocruz LV2755	2
B	Acidaminococcus sp. D21	2
B	Clostridium butyricum E4, BoNT E BL5262	2
B	Burkholderia sp. MSh2	2
B	Bacillus sp. YF23	2
B	Leptospira santarosai MOR084	2
B	Bacillus cereus Rock4-2	2
B	Gluconobacter oxydans DSM 3504 (GLS)	2
B	Dehalococcoides mccartyi VS	2
B	Bacillus cereus BAG2O-3	2
B	Nitratiruptor sp. SB155-2	2
B	Bacillus cereus BDRD-ST196	2
B	Campylobacter sp. 1485E	2
B	Bacillus anthracis A0193	2
B	Leptospira interrogans sv. Copenhageni Fiocruz LV2791	2
B	Brevibacillus sp. CF112	2
B	Dehalococcoides mccartyi CBDB1	2
B	Salinispora pacifica CNT001	2
B	Clostridium butyricum AGR2140	2
B	Bacillus thuringiensis HD-771	2
B	Bacillus thuringiensis sv. kurstaki HD73	2
B	Synechococcus sp. CB0205	2
B	Leptospira kirschneri H2	2
B	Bacillus cereus LCT-BC25	2
B	Bacillus cereus HuB1-1	2
B	Leptospira kirschneri sv. Bulgarica Nikolaevo	2
B	Bacillus cereus 95/8201	2
B	Bacillus cereus ATCC 10876	2
B	Patulibacter minatonensis KV-614, DSM 18081	2
B	Bacillus mycoides 219298	2
B	Bacillus anthracis 52-G	2
B	Clostridium sp. D5	2
B	Paenibacillus sp. 1_12	2
B	Lactobacillus reuteri MM2-3 (Improved draft)	2
B	Bacillus anthracis A0248	2
B	Bacillus cereus Q1	2
B	Sulfurospirillum multivorans DSM 12446	2
B	Lysinibacillus fusiformis SW-B9	2
B	Bacillus cereus VD146	2
B	Leptospira interrogans sv. Pyrogenes Sri Lanka 39	2
B	Selenomonas ruminantium AC2024	2
B	Leptospira interrogans sv. Pomona CSL4002	2
B	Leptospira interrogans sv. Copenhageni Fiocruz LV3409	2
B	Arcobacter sp. AF1430	2
B	Paenibacillus sp. HGF5	2
B	Staphylococcus aureus M0739	2
B	Selenomonas sp. oral taxon 138 F0429	2
B	Alicyclobacillus herbarius DSM 13609	2
B	Clostridium phytofermentans KNHs219	2
B	Bacillus thuringiensis T01-328	2
B	Bacillus cereus BAG4X2-1	2
B	Leptospira interrogans sv. Copenhageni Fiocruz LV3244	2
B	Prochlorococcus sp. MIT9401	2
B	Streptococcus sp. AS20	2
B	Bacillus cereus HuA3-9	2
B	Dictyoglomus thermophilum H-6-12, ATCC 35947	2
B	Leptospira interrogans sv. Szwajizak Szwajizak	2
B	Nocardiopsis sp. TP-A0876	2
B	Leptospira interrogans sv. Copenhageni Fiocruz LV3373	2
B	Leptospira kirschneri sv. Mozdok 'B 81/7 type 3/Tsaratsovo'	2
B	Bacillus cereus ATCC 10876	2
B	Micromonospora sagamiensis MK-65	2
B	Streptococcus pneumoniae sv. 6 SP6-BS73	2
B	Leptospira interrogans sv. Pyrogenes R168	2
B	Rubrobacter radiotolerans DSM 5868	2
B	Pelosinus sp. UFO1	2
B	Helicobacter rodentium ATCC 700285	2
B	Bacillus sp. WBUNB009	2
B	Leptospira interrogans sv. Copenhageni Fiocruz LV212	2
B	Moorella perchloratireducens An10	2
B	Bacillus cereus HuA4-10	2
B	Dehalococcoides mccartyi 195 (re-annotation)	2
B	Bacillus cereus MSX-A1	2
B	Streptococcus pyogenes SP8-LAU	2
B	Leptospira interrogans sv. Grippotyphosa 2006006971	2
B	Leptospira interrogans sv. Medanensis L0887	2
B	Wolinella succinogenes DSM 1740	2
B	Bacillus cereus BAG4X12-1	2
B	Salinispora pacifica CNR114	2
B	Bacillus cereus VD142	2
B	Clostridium pasteurianum NRRL B-598	2
B	Bacillus cereus VD184	2
B	Bacillus cereus IS195	2
B	Escherichia coli S7005	2
B	Prochlorococcus sp. MIT0702	2
B	Leptospira interrogans sv. Bataviae Swart	2
B	Leptospira interrogans sv. Manilae M933_lip32_mutant	2
B	Eggerthella sp. YY7918	2
B	Leptospira interrogans sv. Medanensis UT053	2
B	Clostridium beijerinckii SA-1, ATCC 35702	2
B	Leptospira borgpetersenii sv. Javanica UI 09931	2
B	AP Acidobacteria bacterium SCGC AAA007-K081348010215640	2
B	Leptospirillum ferriphilum ML-04	2
B	Actinopolyspora righensis DSM 45501	2
B	Symbiobacterium thermophilum IAM 14863	2
B	Leptospira interrogans sv. Copenhageni Fiocruz R154	2
B	Clostridium phytofermentans KNHs2132	2
B	Leptospira kirschneri sv. Bim PUO 1247	2
B	Bacillus anthracis HYU01	2
B	Leptospira interrogans sv. Copenhageni 2007005490	2
B	Lysinibacillus sp. BC-43	2
B	Enterococcus phoeniculicola ATCC BAA-412	2
B	Bacillus cereus E33L (ZK) (re-annotation)	2
B	Bacillus cereus F1-15	2
B	Leptospira interrogans sv. Copenhageni Fiocruz LV2804	2
B	Alicyclobacillus acidocaldarius acidocaldarius 104-IA, DSM 446	2
B	Leptospira interrogans sv. Copenhageni Fiocruz LV4188	2
B	Leptospira santarosai HAI1349	2
B	Nocardiopsis valliformis DSM 45023	2
B	Leptospira kirschneri sv. Grippotyphosa RM52	2
B	Bacillus megaterium MSP20.1	2
B	Streptococcus pyogenes AA472	2
B	Leptospira interrogans sv. Bratislava Brem 137	2
B	Bacillus anthracis H9401	2
B	Moorella thermoacetica ATCC 39073 (re-annotation)	2
B	Leptospira interrogans sv. Valbuzzi Valbuzzi	2
B	Bacillus clausii ENTPro	2
B	Dehalococcoides mccartyi 195	2
B	Leptospira interrogans sv. Copenhageni Fiocruz LV2812	2
B	Leptospira kirschneri sv. Valbuzzi Duyster	2
B	Leptospira weilii UI 13098	2
B	Leptospira kirschneri sv. Grippotyphosa UT130	2
B	Lysinibacillus fusiformis RB21 (Lysinibacillus fusiformis RB21 complete genome assembly)	2
B	Bacillus anthracis Ames Ancestor A2084 (re-annotation)	2
B	Leptospira interrogans UI 12758	2
B	Lysinibacillus fusiformis ZC1	2
B	Leptospira weilii LNT 1234	2
B	Escherichia coli O139:H28 F11 (ETEC) (re-annotation)	2
B	Geobacter metallireducens GS-15	2
B	Leptospira kirschneri sv. Valbuzzi Brem 179	2
B	Leptospira interrogans sv. Pyrogenes 2006006960	2
B	Dehalococcoides mccartyi BTF08	2
B	Leptospira interrogans Brem 329	2
B	Clostridium beijerinckii HUN142	2
B	Bacillus cereus AH187 (F4810/72)	2
B	Bacillus thuringiensis sv. tochigiensis BGSC 4Y1	2
B	Bacillus mycoides Rock1-4	2
B	Moorella thermoacetica ATCC 39073	2
B	Coriobacteriaceae bacterium KH1P3	2
B	Leptospira kirschneri 200802841	2
B	Leptospira kirschneri sv. Cynopteri 3522 CT	2
B	Bacillus cereus SJ1	2
B	Synechococcus sp. WH7803	2
B	Leptospira interrogans sv. Copenhageni Fiocruz LV2933	2
B	Leptospira interrogans sv. Icterohaemorrhagiae P2554	2
B	Bacillus isronensis B3W22	2
B	Bacillus cereus sv. MLST type 144 H3081.97	2
B	Nocardia seriolae N-2927	2
B	Paenibacillus terrigena DSM 21567	2
B	Bacillus cereus FRI-35	2
B	Bacillus cereus BAG5O-1	2
B	Desulfurobacterium thermolithotrophum BSA, DSM 11699	2
B	Leptospira interrogans 2002000623	2
B	Leptospira sp. Fiocruz LV3954	2
B	Leptospira interrogans sv. Jalna 2008720116	2
B	Leptospira alstoni sv. Sichuan 79601	2
B	Sporolituus thermophilus DSM 23256	2
B	Clostridium sp. Ade.TY	2
B	Leptospira santarosai HAI1380	2
B	Clostridium beijerinckii G117	2
B	Leptospirillum sp. Group II 'C75'	2
B	Streptomyces clavuligerus ATCC 27064	2
B	Leptospira interrogans sv. Copenhageni Fiocruz LV2840	2
B	Leptospira interrogans sv. Icterohaemorrhagiae Verdun LP	2
B	Bacillus cereus NC7401	2
B	Leptospira interrogans UI 08452	2
B	Bacillus cereus MSX-A12	2
B	Bacillus cereus VDM022	2
B	Prochlorococcus sp. MIT0801	2
B	Bacillus cereus BAG3X2-1	2
B	Bacillus anthracis Sen3	2
B	Leptospira interrogans sv. Copenhageni Fiocruz LV3737	2
B	Bacillus subtilis B7-s	2
B	Bacillus cereus BAG5X1-1	2
B	Leptospira interrogans sv. Jalna 2008720117	2
B	Helicobacter cinaedi CCUG 18818	2
B	Bacillus cereus HuB4-10	2
B	Caldanaerovirga acetigignens DSM 18802	2
B	Plesiomonas sp. ZOR0011	2
B	Streptococcus pyogenes AA216	2
B	Leptospira interrogans sv. Copenhageni 2002009669	2
B	Bacillus anthracis SVA11	2
B	Prochlorococcus sp. MIT9322	2
B	Selenomonas noxia F0398	2
B	Streptomyces sp. CNH099	2
B	Bacillus anthracis STI	2
B	Leptospira interrogans sv. Copenhageni Fiocruz LV239	2
B	Brevibacillus agri 5-2	2
B	Bacillus sp. FJAT-13831	2
B	Mitsuokella jalaludinii DSM 13811	2
B	Bacillus cereus RCH_BC3 (Abyss contigs Sep '10)	2
B	Leptospira interrogans sv. Copenhageni Fiocruz LV2832	2
B	Sulfurimonas denitrificans DSM 1251	2
B	Bacillus sp. OK634	2
B	Brevibacillus borstelensis cifa_chp40	2
B	Synechococcus sp. CC9605 (re-annotation)	2
B	Bacillus cereus HuB2-9	2
B	Paenibacillus gorillae G1	2
B	Paenibacillus sp. G4	2
B	Leptospira sp. sv. Kenya Sh9	2
B	Thermincola potens JR	2
B	Leptospira interrogans sv. Bim P2529	2
B	Leptospira kirschneri MMD1493	2
B	Clostridium halophilum ATCC 49637	2
B	Prochlorococcus sp. NATL2A (re-annotation)	2
B	Leptospira interrogans sv. Grippotyphosa Andaman	2
B	Bacillus thuringiensis sv. kurstaki YBT-1520	2
B	Bacillus sp. NRRL B-14911 (re-annotation)	2
B	Leptospira kirschneri sv. Valbuzzi 200702274	2
B	Thiovulum sp. ES	2
B	Bacillus cereus HuB13-1	2
B	Leptospira borgpetersenii sv. Hardjo-bovis Sponselee CDC	2
B	Leptospira interrogans sv. Copenhageni Fiocruz LV2799	2
B	Leptospira borgpetersenii sv. Kenya TE 0159	2
B	Leptospira interrogans sv. Grippotyphosa UI 12769	2
B	Cyanobium gracile PCC 6307	2
B	Clostridium sartagoforme AAU1_buffalo	2
B	Lactobacillus saerimneri 30a	2
B	Bacillus thuringiensis IBL200	2
B	Rubrobacter xylanophilus DSM 9941	2
B	AP Epsilonproteobacteria bacterium SCGC AB-137-I221344278679782	2
B	Bacillus cereus HuA2-3	2
B	Bacillus thuringiensis sv. thuringiensis IS5056	2
B	Bacillus cereus VD166	2
B	Helicobacter fennelliae MRY12-0050	2
B	Bacillus sp. YR331	2
B	Bacillus thuringiensis HD-789	2
B	Leptospira interrogans 2002000624	2
B	Leptospira interrogans sv. Copenhageni MMD1562	2
B	Synechococcus sp. WH7805 (re-annotation)	2
B	Leptospira santarosai 200702252	2
B	Leptospira interrogans sv. Copenhageni Fiocruz LV130	2
B	Bacillus cereus G9241	2
B	Leptospira borgpetersenii sv. Javanica L0864	2
B	Synechococcus sp. WH7805	2
B	Bacillus cereus VD022	2
B	Leptospira interrogans MMD3731	2
B	Clostridiales Family XI. Incertae Sedis sp. S5-A11	2
B	Leptospira interrogans sv. Copenhageni Fiocruz LV3094	2
B	Prochlorococcus sp. MIT9211 (re-annotation)	2
B	Sorangium cellulosum So ce 56	2
B	Bacillus anthracis Smith 1013	2
B	Bacillus nealsonii AAU1_buffalo	2
B	Leptospira interrogans sv. Copenhageni Fiocruz LV999	2
B	Staphylococcus aureus M0226	2
B	Bacillus clausii KSM-K16 (re-annotation)	2
B	Paenibacillus sp. JCM 10914	2
B	Bacillus thuringiensis NBIN-866	2
B	Bacillus sp. MB2021	2
B	Bartonella schoenbuchensis m07a	2
B	Selenomonas ruminantium AB3002	2
B	Pelosinus fermentans A11	2
B	Bacillus cereus MC67	2
B	Candidatus Magnetoglobus multicellularis Araruama Ga0063346	2
B	Streptococcus pyogenes 19615	2
B	Streptomyces clavuligerus ATCC 27064 (pseudochromosome_reference_new)	2
B	Candidatus Chlorothrix halophila	2
B	Bacillus cereus VD214	2
B	Bacillus cereus AH1273	2
B	Bacillus anthracis A16R	2
B	Thermaerobacter marianensis 7p75a, DSM 12885	2
B	Leptospira interrogans UT126	2
B	Leptospira interrogans sv. Copenhageni Fiocruz LV4118	2
B	Streptococcus pneumoniae R6M2-PG	2
B	Phascolarctobacterium sp. YIT 12067	2
B	Leptospira interrogans sv. Copenhageni Fiocruz LV4152	2
B	Bacillus sp. 123MFChir2	2
B	Clostridium sp. Maddingley MBC34-26	2
B	Leptospira kirschneri sv. Sokoine RM1	2
B	Bacillus cereus VDM006	2
B	Conexibacter woesei ID131577, DSM 14684	2
B	Leptospira interrogans sv. Manilae	2
B	Leptospira interrogans sv. Copenhageni Fiocruz LV2767	2
B	Orenia marismortui DSM 5156	2
B	Lysinibacillus sp. BC-14	2
B	Bacillus cereus BAG6X1-1	2
B	Rubrobacter xylanophilus DSM 9941 (re-annotation)	2
B	Bacillus cereus VDM021	2
B	Paenibacillus sp. A9	2
B	Leptospira santarosai JET	2
B	Paenibacillus lautus Y412MC10	2
B	Synechococcus sp. RCC307	2
B	Bacillus cereus BAG1O-3	2
B	Bacillus sp. WBUNB001_A	2
B	Bacillus cereus BtB2-4	2
B	Leptospira noguchii Hook	2
B	Staphylococcus aureus DAR3901	2
B	Leptospira interrogans UI 12621	2
B	Sphingomonas elodea ATCC 31461	2
B	Pelosinus fermentans A12	2
B	Leptospira borgpetersenii UI 09149	2
B	Bacillus thuringiensis sv. thuringiensis T01001	2
B	Leptospira weilii UI 14631	2
B	Leptospira interrogans sv. Copenhageni HAI0156	2
B	Leptospira kirschneri 200803703	2
B	Bacillus anthracis 9080-G	2
B	Synechococcus sp. BL107	2
B	Sulfurimonas gotlandica GD1	2
B	Bacillus cereus VD169	2
B	Bacillus cereus BAG2X1-3	2
B	Bacillus thuringiensis sv. berliner ATCC 10792	2
B	Selenomonas sp. oral taxon 892 F0426	2
B	Bacillus anthracis BFV	2
B	Bacillus cereus Rock1-15	2
B	Synechococcus sp. PCC 7336	2
B	Leptospira interrogans Fiocruz LV4114	2
B	Streptomyces sp. CNX435	2
B	Exiguobacterium undae DSM 14481	2
B	Leptospira interrogans sv. Manilae M874_LA0615_mutant	2
B	Leptospira interrogans Fiocruz LV4117	2
B	Prochlorococcus sp. MIT0601	2
B	Bacillus anthracis A0442	2
B	Bacillus cereus AH603	2
B	Sporomusa sp. KB1	2
B	Acidaminococcus intestini RyC-MR95	2
B	Bacillus cereus BAG2X1-1	2
B	Dehalococcoides mccartyi GT	2
B	Nocardiopsis sp. CNS639	2
B	Bacillus cereus K-5975c	2
B	Haemophilus influenzae F3047	2
B	Leptospira weilii sv. Ranarum ICFT	2
B	Leptospira borgpetersenii sv. Castellonis 200801910	2
B	Clostridium butyricum DSM 10702	2
B	Haemophilus aegyptius ATCC 11116	2
B	Leptospira interrogans sv. Copenhageni Fiocruz LV2811	2
B	Clostridium bifermentans WYM	2
B	Leptospira interrogans C10069	2
B	Leptospira interrogans sv. Copenhageni Fiocruz LV4034	2
B	Arcobacter sp. 1	2
B	Clostridium sp. KNHs214	2
B	Lactobacillus reuteri MM4-1A (Improved draft)	2
B	Staphylococcus cohnii hu-01	2
B	Leptospira sp. P2653	2
B	bacterium JKG1	2
B	Leptospira noguchii 1993005606	2
B	Bacillus cereus VD140	2
B	Bacillus sp. NRRL B-14911	2
B	Bacillus weihenstephanensis NBRC 101238	2
B	Bacillus thuringiensis sv. aizawai Hu4-2	2
B	Campylobacter concisus UNSWCS	2
B	Dehalococcoides mccartyi BAV1	2
B	Bacillus cereus F837/76	2
B	Lactobacillus reuteri F275, JCM 1112	2
B	Helicobacter hepaticus 3B1, ATCC 51449	2
B	Bacillus anthracis Tsiankovskii-I	2
B	Leptospira interrogans sv. Bataviae Kariadi-Satu	2
B	Dictyoglomus turgidum DSM 6724	2
B	Nitrolancetus hollandicus Lb	2
B	Leptospira interrogans sv. Copenhageni Fiocruz LV3086	2
B	Sulfurospirillum barnesii SES-3	2
B	Bacillus cereus AH820	2
B	Clostridium tunisiense TJ	2
B	Leptospira interrogans sv. Copenhageni 2006007831	2
B	Sporomusa ovata DSM 2662	2
B	Campylobacter ureolyticus DSM 20703	2
B	Roseiflexus sp. RS-1	2
B	Sulfurimonas autotrophica OK10, DSM 16294	2
B	Prochlorococcus sp. NATL1A (re-annotation)	2
B	Bacillus cereus BAG3O-2	2
B	Leptospira interrogans sv. Copenhageni Fiocruz LV2790	2
B	Chloroflexus sp. Y-400-fl	2
B	Prochlorococcus sp. MIT0701	2
B	Paenibacillus sp. FSL R7-269	2
B	Clostridium bifermentans ATCC 19299	2
B	Bacillus anthracis A0465	2
B	Leptospira interrogans sv. Icterohaemorrhagiae P2422	2
B	Bacillus cereus HuB4-4	2
B	Bacillus cereus VD115	2
B	Leptospira interrogans 2002000631	2
B	Bacteroides fragilis S6L5	2
B	Bacillus cereus B5-2	2
B	Leptospira interrogans sv. Hebdomadis R499	2
B	Leptospira interrogans sv. Copenhageni 2006006982	2
B	Leptospira kirschneri sv. Bim 1051	2
B	Clostridium sp. URNW (Scaffolds with Merged Contigs)	2
B	Bacillus cereus LCT-BC235	2
B	Leptospira interrogans sv. Copenhageni 2006006972	2
B	Leptospira kirschneri sv. Mozdok 1 Vehlefans 2	2
B	Lysinibacillus fusiformis RB21	2
B	Haemophilus influenzae F3031	2
B	Paenibacillus sp. FSL R7-277	2
B	Leptospira borgpetersenii 200901122	2
B	Leptospira interrogans sv. Copenhageni Fiocruz LV2776	2
B	Bacillus cereus HuB5-5	2
B	Sulfurospirillum arcachonense DSM 9755	2
B	Leptospira interrogans sv. Copenhageni Fiocruz LV2919	2
B	Leptospira interrogans sv. Copenhageni 2002000634	2
B	AP Uncultured bacterium SCGC AB-137-L081344278680285	2
B	Bacillus sp. H1a	2
B	AP SAR406 cluster bacterium JGI 0000113-G111335916320441	2
B	Streptococcus pyogenes MGAS1882	2
B	Arcobacter sp. CAB	2
B	Leptospira interrogans sv. Grippotyphosa UI 12764	2
B	Brevibacillus sp. BC25	2
B	Leptospira kirschneri sv. Grippotyphosa 'Brem 127 Duyster'	2
B	Salinivibrio costicola costicola ATCC 33508	2
B	Bacillus cereus RCH_BC1 (Abyss contigs Sep '10)	2
B	Solibacillus silvestris StLB046	2
B	Clostridium cellulovorans 743B, ATCC 35296	2
B	Leptospira interrogans sv. Copenhageni Fiocruz LV3213	2
B	Arcobacter cibarius LMG 21996	2
B	Leptospira interrogans sv. Copenhageni Fiocruz LV237	2
B	Olsenella uli VPI, DSM 7084	2
B	Bacillus cereus VD133	2
B	Campylobacter fetus venerealis bv. intermedius 99541	2
B	Leptospira santarosai CBC523	2
B	Haemophilus haemolyticus M21621	2
B	Lysinibacillus sp. TC-13	2
B	Solirubrobacter sp. URHD0082	2
B	Selenomonas infelix ATCC 43532	2
B	Bacillus thuringiensis sv. aizawai Leapi01	2
B	Prochlorococcus sp. MIT9312 (re-annotation)	2
B	Acetonema longum APO-1, DSM 6540	2
B	Synechococcus sp. KORDI-49 (genome sequencing)	2
B	Leptospira interrogans sv. Copenhageni Fiocruz LV2759	2
B	Prochlorococcus sp. MIT9211	2
B	Leptospira interrogans sv. Copenhageni Fiocruz LV3096	2
B	Leptospira interrogans sv. Copenhageni Fiocruz LV3879	2
B	Pelobacter carbinolicus Bd1, GraBd1 (re-annotation)	2
B	Bacillus cereus VD048	2
B	Prochlorococcus sp. SB	2
B	Arcobacter butzleri ED-1	2
B	Clostridium phytofermentans ISDg	2
B	Bacillus sp. BC15	2
B	Prochlorococcus sp. MIT0604	2
B	Bacillus cereus HuA2-1	2
B	Leptospira santarosai sv. Arenal 11	2
B	Leptospira interrogans sv. Copenhageni Fiocruz LV204	2
B	Bacillus cereus JM-Mgvxx-63	2
B	Leptospira interrogans sv. Copenhageni Fiocruz LV2772	2
B	Bacillus anthracis Ames (re-annotation)	2
B	Thermaerobacter subterraneus C21, DSM 13965	2
B	Eubacterium plexicaudatum ASF492	2
B	Conexibacter woesei Iso977N	2
B	Leptospira interrogans sv. Manilae M1352_LPS_mutant	2
B	Brevibacillus thermoruber 423	2
B	AP Bacterium JGI 0001000H181364941102513	2
B	Leptospira interrogans HAI1536	2
B	Bacillus cereus AH1271	2
B	Bacillus cereus BAG5X2-1	2
B	Bacillus cereus ATCC 10987	2
B	Leptospira interrogans sv. Copenhageni Fiocruz LV4211	2
B	Syntrophothermus lipocalidus DSM 12680	2
B	Bacillus thuringiensis BMB171	2
B	Clostridium pasteurianum BC1	2
B	Prochlorococcus sp. AS9601	2
B	Methylocystis sp. SB2	2
B	Selenomonas sp. FOBRC6	2
B	Dehalogenimonas lykanthroporepellens BL-DC-9	2
B	Paenibacillus sp. FSL H8-237	2
B	Saccharibacillus sacchari GR21, DSM 19268	2
B	Bacillus cereus mm1550	2
B	Paenibacillus sp. JDR-2	2
B	Leptospira interrogans sv. Grippotyphosa UI 08368	2
B	Lysinibacillus fusiformis H1k	2
B	Bacillus thuringiensis Al Hakam	2
B	Lactobacillus vaginalis ATCC 49540	2
B	Clostridium beijerinckii NCIMB 8052	2
B	Streptococcus pneumoniae sv. 2 D39	2
B	Bacillus cereus BAG6O-1	2
B	Shewanella marina JCM 15074	2
B	Leptospira interrogans sv. Copenhageni Fiocruz LV2766	2
B	Bacillus cereus BAG5X12-1	2
B	Staphylococcus aureus DAR3144	2
B	Bacillus sp. JCM 19047	2
B	Synechococcus sp. CC9902	2
B	Bacillus anthracis V770-NP1-R	2
B	Bacillus cereus B4264	2
B	Leptospira noguchii Cascata	2
B	Leptospira interrogans sv. Lai 56601 (re-annotation)	2
B	Bacillus sp. WBUNB004	2
B	Leptospira borgpetersenii Brem 307	2
B	Clostridium intestinale URNW (NCBI site downloaded Genbank annotation)	2
B	Lysinibacillus sp. LD79	2
B	Helicobacter pullorum MIT 98-5489	2
B	Carboxydothermus hydrogenoformans Z-2901, DSM 6008 (re-annotation)	2
B	Campylobacter ureolyticus CIT007	2
B	Bacillus cereus BAG1X2-3	2
B	Bacillus cereus BAG2X1-2	2
B	Campylobacter fetus venerealis cfvi03/293	2
B	Thermanaerovibrio acidaminovorans Su883, DSM 6589	2
B	Bacillus thuringiensis konkukian sv. H34 97-27 (re-annotation)	2
B	Bacillus cereus E33L (ZK)	2
B	Arcobacter butzleri JV22	2
B	Leptospira interrogans L0996	2
B	Roseiflexus castenholzii HLO8, DSM 13941	2
B	Campylobacter hominis ATCC BAA-381	2
B	Arcobacter sp. 2	2
B	Paenibacillus sp. FSL R5-808	2
B	Photobacterium damselae damselae CIP 102761	2
B	Leptospira borgpetersenii sv. Pomona 200901868	2
B	Prochlorococcus sp. AS9601 (re-annotation)	2
B	Clostridium butyricum 60E.3	2
B	Prochlorococcus sp. MIT9321	2
B	Leptospira santarosai HAI1594	2
B	Bacillus cereus BDRD-ST26	2
B	Bacillus cereus IS845/00	2
B	Bacillus thuringiensis sv. pulsiensis BGSC 4CC1	2
B	Enterococcus faecalis SDVK1A	2
B	Leptospira weilii LNT 1194	2
B	Bacillus subtilis BEST7613	2
B	Leptospira interrogans sv. Copenhageni Fiocruz LV2973	2
B	Leptospira interrogans sv. Copenhageni Fiocruz LV4174	2
B	Campylobacter sp. CIT045	2
B	Bacillus anthracis Carbosap	2
B	Lysinibacillus sp. SG45	2
B	Streptococcus pneumoniae 2009	2
B	Bacillus anthracis A0389	2
B	Bacillus cereus Rock3-42	2
B	Leptospira kirschneri 200801774	2
B	Bacillus anthracis Australia 94	2
B	Bacillus thuringiensis sv. israelensis	2
B	Leptospira interrogans sv. Bataviae L1111	2
B	Bacillus cereus R309803	2
B	Leptospira interrogans sv. Shermani LT 821	2
B	SAR86 cluster bacterium SAR86B	2
B	Clostridium saccharoperbutylacetonicum N1-4(HMT) (Cspa)	2
B	Bacillus cereus MM3	2
B	Leptospira borgpetersenii sv. Mini 200901116	2
B	Bacillus cereus AH621	2
B	Bacillus cereus IS075	2
B	Leptospira santarosai HAI134	2
B	Bacillus cereus ATCC 4342	2
B	Bacillus sp. UNC437CL72CviS29	2
B	Acinetobacter baumannii 45057_1	2
B	Leptospira interrogans sv. Bataviae UT234	2
B	Alkaliphilus metalliredigens QYMF	2
B	Clostridium sp. 2 (Draft 2)	2
B	Bacillus anthracis A16	2
B	Synechococcus sp. CC9616	2
B	Streptococcus pneumoniae SPAR27	2
B	Clostridium cellulosi CS-4-4	2
B	Clostridium drakei SL1	2
B	Leptospira santarosai sv. Shermani 1342KT	2
B	Leptospira interrogans sv. Copenhageni Fiocruz LV3738	2
B	Bacillus mycoides DSM 2048	2
B	Bacillus anthracis Ames	2
B	Chloroflexus sp. Y-396-1	2
B	Bacillus cereus BAG3X2-2	2
B	AP Enhydrobacter bacterium JGI RhizO11B081364831813424	2
B	Helicobacter hepaticus 3B1, ATCC 51449 (re-annotation)	2
B	Bacillus cereus Rock4-18	2
B	Pseudomonas bauzanensis W13Z2	2
B	Bacillus anthracis 8903-G	2
B	Leptospira santarosai CBC1531	2
B	Streptococcus pneumoniae R6 (re-annotation)	2
B	Arcobacter sp. AF1440	2
B	Bacillus cereus TIAC219	2
B	Natronincola peptidivorans DSM 18979	2
B	Bacillus thuringiensis sv. chinensis CT-43	2
B	Alicyclobacillus acidocaldarius LAA1	2
B	Leptospira interrogans sv. Bataviae 2006006976	2
B	Leptospira interrogans sv. Grippotyphosa 2006006986	2
B	Dehalococcoides mccartyi CBDB1 (re-annotation)	2
B	Prochlorococcus sp. MIT9303	2
B	Syntrophomonas wolfei Goettingen, DSM 2245B (re-annotation)	2
B	Synechococcus sp. KORDI-100 (genome sequencing)	2
B	Bacillus cereus F	2
B	Leptospira interrogans sv. Pomona UT364	2
B	Bacillus cereus NVH0597-99	2
B	Solirubrobacterales bacterium URHD0059	2
B	Leptospira interrogans sv. Copenhageni Fiocruz LV2750	2
B	Selenomonas sp. FC4001	2
B	Leptospira interrogans sv. Pomona 2006006962	2
B	Bacillus cereus VD156	2
B	Caldilinea aerophila STL-6-O1, DSM 14535	2
B	Bacillus cereus 03BB102	2
B	Patulibacter sp. I11	2
B	Campylobacter showae RM3277	2
B	Arcobacter butzleri 7h1h	2
B	Bacillus cereus ATCC 14579 (re-annotation)	2
B	Bacillus cereus 03BB108	2
B	Streptococcus pyogenes SS1447	2
B	Campylobacter ureolyticus ACS-301-V-Sch3b	2
B	Leptospira kirschneri 2008720114	2
B	Leptospira interrogans sv. Copenhageni Fiocruz LV2756C6	2
B	Campylobacter gracilis ATCC 33236	2
B	Paenibacillus sp. FSL H8-457	2
B	Leptospira interrogans sv. Copenhageni Fiocruz LV4217	2
B	Bacillus cereus MSX-D12	2
B	Synechococcus sp. WH 8109	2
B	Bacillus cereus BAG6O-2	2
B	Rubrobacter radiotolerans RSPS-4	2
B	Thermodesulfobium narugense Na82, DSM 14796	2
B	Candidatus Cloacamonas acidaminovorans Evry	2
B	Bacillus cereus BAG1X2-1	2
B	Helicobacter winghamensis ATCC BAA-430	2
B	Leptospira interrogans sv. Copenhageni Fiocruz LV4212	2
B	Clostridium butyricum 5521	2
B	Streptomyces clavuligerus ATCC 27064	2
B	Bacillus cereus Rock1-3	2
B	Bacillus thuringiensis sv. sotto T04001	2
B	Cellulosimicrobium cellulans J34	2
B	Candidatus Methylomirabilis oxyfera	2
B	Coxiella burnetii Nine Mile phase I / RSA 493 (re-annotation)	2
B	Leptospira interrogans sv. Pyrogenes Sri Lanka 14	2
B	Leptospira interrogans sv. Copenhageni Wijnberg	2
B	Pelosinus fermentans JBW45	2
B	Leptospira kirschneri sv. Grippotyphosa Moskva	2
B	Bacillus cereus Rock3-29	2
B	Synechococcus sp. CB0101	2
B	Bacillus cereus VD148	2
B	Bacillus anthracis delta Sterne	2
B	Clostridium sp. 7_2_43FAA	2
B	Bacillus sp. 95MFCvi2.1	2
B	Desulfitibacter alkalitolerans DSM 16504	2
B	Leptospira borgpetersenii sv. Hardjo-bovis Lely 607	2
B	Staphylococcus massiliensis CCUG 55927	2
B	Bacillus cereus BGSC 6E1	2
B	Bacillus thuringiensis YBT-1518	2
B	Leptospira kirschneri H1	2
B	Campylobacter concisus ATCC 51561	2
B	Bacillus thuringiensis sv. tolworthi NA205-2	2
B	Leptospira borgpetersenii sv. Hardjo-bovis L550	2
B	Composite genome from Trout Bog Hypolimnion pan-assembly TBhypo.metabat.1998	2
B	Oscillochloris trichoides DG6	2
B	Leptospira interrogans UI 09600	2
B	Campylobacter concisus 13826	2
B	Bacillus anthracis 2000031021	2
B	Leptospira interrogans sv. Copenhageni Fiocruz LV2807	2
B	Brevibacillus brevis X23	2
B	Synechococcus sp. CC9605	2
B	Nitratiruptor tergarcus DSM 16512	2
B	Leptospira interrogans sv. Lai Langkawi	2
B	Campylobacter fetus fetus 82-40	2
B	Prochlorococcus sp. PAC1	2
B	Leptospira interrogans sv. Naam Naam	2
B	Acidaminococcus intestini DSM 21505	2
B	Leptospira interrogans sv. Copenhageni Fiocruz LV2908	2
B	Leptospira santarosai 200403458	2
B	Bacillus cereus W	2
B	Succinispira mobilis DSM 6222	2
B	Campylobacter showae CC57C	2
B	Bacillus anthracis WesternNA USA6153	2
B	Bacillus thuringiensis sv. pakistani t13001	2
B	Leptospira interrogans sv. Copenhageni Fiocruz LV2948	2
B	Bacillus cereus VD014	2
B	Leptospira noguchii 2006001870	2
B	Lactobacillus reuteri F275, JCM 1112	2
B	Leptospira santarosai sv. Arenal MAVJ 401	2
B	Leptospira interrogans sv. Copenhageni Fiocruz LV4113	2
B	Bacillus anthracis CNEVA-9066	2
B	Leptospira interrogans sv. icterohaemorrhagiae RGA	2
B	Nocardiopsis alkaliphila YIM 80379	2
B	Peptoniphilus lacrimalis DNF00528	2
B	Clostridium diolis DSM 15410	2
B	Halobacteroides halobius MD-1, DSM 5150	2
B	Bacillus cereus MC118	2
B	Tetragenococcus muriaticus DSM 15685	2
B	Clostridium saccharoperbutylacetonicum N1-4(HMT)	2
B	Bacillus cereus VD107	2
B	Clostridiales bacterium VE202-21	2
B	Deinococcus aquatilis DSM 23025	2
B	Sulfurospirillum deleyianum 5175, DSM 6946	2
B	Leptospira interrogans UI 13372	2
B	Aliivibrio logei ATCC 35077	2
B	Bacillus sp. ES.036	2
B	Streptococcus pneumoniae R6	2
B	Cyanobium sp. PCC 7001	2
B	Carboxydothermus ferrireducens DSM 11255	2
B	Bacillus psychrosaccharolyticus ATCC 23296	2
B	Bacillus anthracis A0174	2
B	Bacillus cereus BDRD-Cer4	2
B	Acidaminococcus fermentans pGA-4	2
B	Bacillus cereus AH676	2
B	Prochlorococcus sp. MIT9301 (re-annotation)	2
B	Bacillus cereus BAG4O-1	2
B	Leptospira interrogans sv. Copenhageni Fiocruz LV2787	2
B	Clostridium acidurici 9a, DSM 604	2
B	Helicobacter canadensis MIT 98-5491, ATCC 700968	2
B	Bacillus weihenstephanensis FSL R5-860	2
B	Leptospira interrogans sv. Medanensis L0448	2
B	Bacillus cereus ISP2954	2
B	Leptospira interrogans sv. Icterohaemorrhagiae P2547	2
B	Leptospira noguchii sv. Autumnalis ZUN142	2
B	Leptospira interrogans FPW1039	2
B	Leptospira interrogans sv. Bataviae 2006006959	2
B	Prochlorococcus sp. MIT9303 (re-annotation)	2
B	Prochlorococcus sp. MIT9311	2
B	Bacillus anthracis Vollum	2
B	Bacillus anthracis Zimbabwe 89	2
B	Bacillus thuringiensis sv. kurstaki YBT-1520	2
B	Arcobacter sp. AF1078	2
B	Sulfuricurvum sp. RIFRC-1	2
B	Helicobacter cinaedi ATCC BAA-847	2
B	Sulfurimonas denitrificans DSM 1251 (re-annotation)	2
B	Leptospira interrogans sv. Lai Lai LPS mutant	2
B	Leptospira interrogans FPW2026	2
B	Leptospira noguchii 2001034031	2
B	Paenibacillus graminis RSA19	2
B	Paenibacillus sonchi X19-5	2
B	Clostridium akagii DSM 12554	2
B	Bacillus anthracis CDC 684	2
B	Leptospira interrogans sv. Pyrogenes SriLanka1	2
B	Leptospira interrogans sv. Copenhageni Fiocruz LV2897	2
B	Patulibacter americanus DSM 16676	2
B	Clostridium butyricum DKU-01	2
B	Symbiobacterium thermophilum IAM 14863 (re-annotation)	2
B	Leptospira interrogans sv. Autumnalis LP101	2
B	Caldilinea aerophila STL-6-O1, DSM 14535	2
B	Leptospira interrogans sv. Copenhageni Fiocruz LV2816	2
B	Geobacter sp. FRC-32	2
B	Candidatus TM7 SBR3	2
B	Leptospira weilii 2006001855	2
B	Leptospira interrogans sv. Pomona Fox 32256	2
B	Leptospira interrogans sv. Copenhageni 200701182	2
B	Pelosinus sp. HCF1	2
B	Leptospira interrogans sv. Copenhageni Fiocruz R066	2
B	Leptospira interrogans sv. Djasiman LT1649	2
B	Leptospira interrogans sv. Pyrogenes L0374	2
B	Chloroflexus sp. T88 (Newbler 2.3 assembly)	2
B	Leptospira santarosai sv. Arenal 7	2
B	Leptospira kirschneri sv. Mozdok Brem 166	2
B	Selenomonas ruminantium lactilytica DSM 2872	2
B	Synechococcus sp. RS9916	2
B	Bacillus cereus VD131	2
B	Bacillus cereus AH1272	2
B	Bacillus anthracis Sen2Col2	2
B	Halothermothrix orenii H 168	2
B	Streptococcus pyogenes SP10-LAU	2
B	Clostridium cellulovorans 743B, ATCC 35296	2
B	Leptospira interrogans sv. Copenhageni Fiocruz LV251	2
B	Bacillus cereus LCT-BC244	2
B	Lysinibacillus fusiformis ZB2	2
B	Synechococcus sp. WH8102	2
B	Paenibacillus mucilaginosus 3016	2
B	Centipeda periodontii DSM 2778	2
B	Heliobacterium modesticaldum Ice1	2
B	Bacillus cereus VDM062	2
B	Bacillus cereus BMG1.7	2
B	Chloroflexus aurantiacus J-10-fl	2
B	Viridibacillus arenosi FSL R5-213	2
B	Chloroflexi bacterium T81	2
B	Bacillus cereus ATCC 14579	2
B	Bacillus sp. OK061	2
B	Pelosinus fermentans B3	2
B	Brucella abortus 90-12178	2
B	Bacillus cereus HuA2-4	2
B	Clostridium senegalense JC122	2
B	Arcobacter nitrofigilis DSM 7299	2
B	Leptospira noguchii 2007001578	2
B	Clostridium phytofermentans KNHs2131	2
B	Leptospira interrogans sv. Pyrogenes 2006006956	2
B	Bacillus cereus BAG2O-1	2
B	Bacillus weihenstephanensis FSL H7-687	2
B	Leptospira interrogans sv. Manilae K56	2
B	Bacillus lehensis G1	2
B	Leptospira borgpetersenii sv. Mini 201000851	2
B	Streptococcus pyogenes GA03799	2
B	Geobacter bemidjiensis Bem, DSM 16622	2
B	Pelosinus fermentans B4	2
B	Moorella thermoacetica Y72	2
B	Bacillus anthracis 95014	2
B	Bacillus cereus VD102	2
B	Alicyclobacillus acidocaldarius acidocaldarius Tc-4-1	2
B	Bacillus anthracis Carbosap	2
B	Paenibacillus mucilaginosus KNP414	2
B	Leptospira interrogans Kito	2
B	Geobacter metallireducens GS-15 (re-annotation)	2
B	Arcobacter sp. AF1581	2
B	Bacillus thuringiensis sv. kurstaki HD-1	2
B	Lysinibacillus sp. SG53	2
B	Arcobacter butzleri RM4018	2
B	Campylobacter concisus UNSW2	2
B	Campylobacter concisus UNSW3	2
B	Nitratifractor salsuginis E9I37-1, DSM 16511	2
B	Arcobacter sp. AF1028	2
B	Leptospira interrogans sv. Canicola P2655	2
B	Bacillus gaemokensis JCM 15801	2
B	Leptospira interrogans sv. Copenhageni Fiocruz 2756 C1	2
B	Prochlorococcus marinus MIT9313	2
B	Leptospira interrogans 2003000735	2
B	Lactobacillus reuteri I5007	2
B	Bacillus cereus bv. anthracis CI	2
B	Leptospira interrogans sv. Canicola Fiocruz LV133	2
B	Leptospira borgpetersenii sv. Hardjo-bovis JB197	2
B	Haemophilus influenzae NT127	2
B	Nocardiopsis lucentensis DSM 44048	2
B	Leptospira interrogans sv. Muenchen Brem 129	2
B	AP Delta proteobacterium SCGC-52961349972080617	2
B	Bacillus cereus ATCC 10987 (re-annotation)	2
B	Bacillus sp. 105MF	2
B	Mahella australiensis 50-1 BON, DSM 15567	2
B	Brevibacillus borstelensis 3096-7	2
B	Acidaminococcus fermentans VR4, DSM 20731	2
B	Leptospira borgpetersenii sv. Javanica L0066	2
B	Leptospira interrogans sv. Copenhageni Fiocruz LV3834	2
E	Ostreococcus tauri OTH95	2
E	Aspergillus fumigatus Af293	2
E	Trichophyton verrucosum HKI 0517	2
E	Botryotinia fuckeliana B05.10	2
E	Yarrowia lipolytica CLIB122	2
E	Arthroderma benhamiae CBS 112371	2
E	Komagataella pastoris GS115	2
E	Saccharomyces cerevisiae S288C	2
E	Magnaporthe oryzae 70-15	2
E	Scheffersomyces stipitis CBS 6054	2
E	Aspergillus nidulans FGSC A4	2
E	Populus balsamifera trichocarpa	2
E	Meyerozyma guilliermondii ATCC 6260	2
E	Branchiostoma floridae S238N-H82	2
E	Babesia bovis T2Bo	2
E	Amphimedon queenslandica	2
E	Volvox carteri f. nagariensis 69-1b	2
E	Batrachochytrium dendrobatidis JEL423	2
E	Micromonas pusilla CCMP1545	2
E	Physcomitrella patens patens	2
E	Botryobasidium botryosum FD-172 SS1	2
E	Coccidioides posadasii C735 delta SOWgp	2
E	Paulinella chromatophora	2
E	Gymnopus luxurians FD-317 M1	2
E	Torulaspora delbrueckii Wallerstein 129, CBS 1146	2
E	Nectria haematococca MPVI 77-13-4	2
E	Arthroderma gypseum CBS 118893	2
E	Beauveria bassiana CH (draft genome)	2
E	Thalassiosira pseudonana CCMP 1335	2
E	Saccharomyces cerevisiae AWRI1631	2
E	Vitis vinifera	2
E	Ectocarpus siliculosus Ec 32 (CCAP 1310/04)	2
E	Volvox carteri	2
E	Clavispora lusitaniae ATCC 42720	2
E	Selaginella moellendorfii	2
E	Aspergillus niger CBS 513.88	2
E	Neosartorya fischeri NRRL 181	2
E	Plasmodium yoelii yoelii 17XNL	2
E	Podospora anserina S mat+	2
E	Kluyveromyces lactis NRRL Y-1140	2
E	Solanum lycopersicum	2
E	Aspergillus flavus NRRL 3357	2
E	Ajellomyces dermatitidis SLH14081	2
E	Naumovozyma dairenensis CBS 421	2
E	Eremothecium gossypii ATCC 10895	2
E	Spirodela polyrhiza	2
E	Penicillium chrysogenum Wisconsin 54-1255	2
E	Phaeodactylum tricornutum CCAP1055/1	2
E	Nadsonia fulvescens elongata AJ 4281, DSM 6958	2
E	Gibberella zeae PH-1	2
E	Zygosaccharomyces rouxii CBS 732	2
E	Neurospora crassa OR74A	2
E	Ostreococcus lucimarinus CCE9901	2
E	Daphnia pulex Log50	2
E	Coemansia reversa NRRL 1564	2
E	Uncinocarpus reesii 1704	2
E	Paracoccidioides brasiliensis Pb01	2
E	Schizosaccharomyces japonicus yFS275	2
E	Selaginella moellendorffii	2
E	Naumovozyma castellii AS 2.2404, CBS 4309	2
E	Spizellomyces punctatus DAOM BR117	2
E	Plasmodium knowlesi H	2
E	Aureococcus anophagefferens CCMP 1984	2
E	Citrus clementina	2
E	Fusarium oxysporum lycopersici 4287	2
E	Capitella teleta I ESC-2004	2
E	Phaeosphaeria nodorum SN15	2
E	Pyrenophora tritici-repentis Pt-1C-BFP	2
E	Debaryomyces hansenii var. hansenii CBS767	2
E	Saitoella complicata NRRL Y-17804	2
E	Culex pipiens quinquefasciatus JHB	2
E	Talaromyces stipitatus ATCC 10500	2
E	Ciona intestinalis	2
E	Candida glabrata CBS 138	2
E	Helobdella robusta	2
E	Plasmodium vivax SaI-1	2
E	Nasonia vitripennis SymAX	2
E	Aedes aegypti Liverpool	2
E	Tetrapisispora phaffii van der Walt Y 89, CBS 4417	2
E	Ixodes scapularis Wikel	2
E	Lottia gigantea	2
E	Saccharomyces cerevisiae YJM789	2
E	Apis mellifera DH4	2
E	Manihot esculenta	2
E	Ostreococcus lucimarinus	2
E	Aspergillus clavatus NRRL 1	2
E	Coprinopsis cinerea okayama7#130	2
E	Schizophyllum commune H4-8	2
E	Schizosaccharomyces pombe 972h-	2
E	Sclerotinia sclerotiorum 1980 UF-70	2
E	Ricinus communis Hale	2
E	Ricinus communis	2
E	Lachancea thermotolerans CBS 6340	2
E	Acyrthosiphon pisum LSR1	2
E	Prunus persica	2
E	Carica papaya	2
E	Vanderwaltozyma polyspora DSM 70294	2
E	Drosophila grimshawi G1, TSC#15287-2541.00	2
E	Hypholoma sublateritium FD-334 SS-4	2
E	Theileria parva Muguga	2
E	Candida dubliniensis CD36	2
E	Malassezia globosa CBS 7966	2
E	Rattus norvegicus BN/SsNHsdMCW	2
E	Ustilago maydis 521	2
E	Micromonas pusilla CCMP 490(RCC 114)	2
E	Talaromyces marneffei ATCC 18224	2
E	Naegleria gruberi NEG-M	2
E	Aspergillus terreus NIH2624	2
E	Plasmodium falciparum 3D7	2
E	Arthroderma otae CBS 113480	2
Domain	Genome	Gene Count
B	Erwinia amylovora CFBP 1232	3
B	Streptomyces sp. Mg1	3
B	Enterobacter aerogenes UCI 15	3
B	Enterobacter aerogenes KCTC 2190	3
B	Bacteroidales bacterium PSC KfJoeBact2-3	3
B	Enterobacter aerogenes UCI 28	3
B	Enterobacter aerogenes UCI 27	3
B	Enterobacter aerogenes UCI 45	3
B	Enterobacter aerogenes FGI35	3
B	Klebsiella oxytoca 10-5246	3
B	Streptomyces sp. Mg1	3
B	Enterobacter aerogenes UCI 47	3
B	Nocardiopsis sp. CNT312	3
B	Treponema sp. SAG7	3
B	Erwinia amylovora MR1	3
B	Morganella morganii H1r	3
B	Erwinia amylovora Ea266	3
B	Enterobacter aerogenes MGH-78	3
B	Enterobacter aerogenes EA1509E	3
B	Morganella morganii SC01	3
B	Erwinia amylovora ACW56400	3
B	Lysinibacillus sp. GY32	3
B	Raoultella ornithinolytica B6	3
B	Enterobacter aerogenes MGH 61	3
B	Erwinia amylovora Ea273, ATCC 49946	3
B	Enterobacter aerogenes UCI 48	3
B	Enterobacter aerogenes MGH-77	3
B	Escherichia coli 2-156-04_S1_C2	3
B	Xanthomonas sp. 7	3
B	Erwinia amylovora Ea644	3
B	Bacillus thuringiensis DAR 81934	3
B	Erwinia amylovora NBRC 12687	3
B	Bacteroidales bacterium PSC KfJoeBact2-2	3
B	Bacillus cereus VD200	3
B	Borrelia burgdorferi 80a	3
B	Bacteroidales bacterium PSC KfJoeBact1-1	3
B	Streptomyces ipomoeae 91-03	3
B	Clostridium populeti DSM 5832	3
B	Escherichia coli 2-156-04_S1_C1	3
B	Erwinia amylovora CFBP 1430	3
B	Enterobacter aerogenes UCI 16	3
B	Xanthomonas gardneri PDDCC 1620, ATCC 19865	3
B	Morganella morganii morganii KT	3
B	Enterobacter aerogenes MGH 62	3
B	Erwinia amylovora 01SFR-BO	3
B	Erwinia amylovora Ea356	3
B	Bacillus cereus VD196	3
B	Erwinia amylovora CFBP 2585	3
B	Morganella sp. EGD-HP17	3
B	Enterobacter aerogenes UCI 46	3
B	Erwinia amylovora UPN527	3
B	Lysinibacillus sphaericus KCTC 3346	3
B	Dethiobacter alkaliphilus AHT1	3
E	Fragaria vesca	3
E	Brachypodium distachyon	3
E	Cucumis sativus	3
E	Boechera stricta	3
E	Phaseolus vulgaris	3
E	Arabidopsis thaliana	3
E	Panicum hallii	3
E	Physcomitrella patens	3
E	Setaria italica	3
E	Anopheles gambiae PEST	3
E	Micromonas sp. RCC299	3
E	Allomyces macrogynus ATCC 38327	3
E	Mimulus guttatus	3
E	Arabidopsis thaliana Columbia	3
E	Capsella grandiflora	3
E	Zea mays	3
E	Chlorella sp. NC64A	3
E	Perkinsus marinus PmCV4CB5 2B3 D4	3
E	Theobroma cacao	3
E	Tuber melanosporum Mel28	3
E	Homo sapiens	3
E	Chaetomium globosum CBS 148.51	3
E	Populus trichocarpa	3
E	Oryza sativa	3
E	Malus domestica	3
E	Medicago truncatula	3
E	Aquilegia coerulea	3
E	Coccomyxa subellipsoidea C-169	3
E	Cochliobolus heterostrophus C4, ATCC 48331	3
E	Ailuropoda melanoleuca	3
E	Citrus sinensis	3
E	Verticillium albo-atrum VaMs.102	3
E	Micromonas pusilla NOUM17, RCC 299	3
E	Capsella rubella	3
E	Vitis vinifera PN40024	3
E	Thielavia terrestris NRRL 8126	3
E	Phytophthora ramorum Pr102, UCD Pr4	3
E	Gossypium raimondii	3
E	Cochliobolus heterostrophus C5	3
E	Mus musculus C57BL/6J	3
E	Amborella trichopoda	3

## Sheet: IleRS
Domain	Genome	Gene Count
A	Uncultured archaeon A07HR67	2
A	Halosimplex carlsbadense 2-9-1	2
B	Bacillus cereus VD146	2
B	Staphylococcus aureus OCMM6129	2
B	Burkholderia pseudomallei 354e	2
B	Burkholderia mallei SR092700I	2
B	Bacillus anthracis A0488	2
B	Bacillus cereus AH1134	2
B	Bacillus cereus VDM034	2
B	Bacillus cereus 95/8201	2
B	Bacillus sp. B14905	2
B	Bacillus pseudomycoides DSM 12442	2
B	Burkholderia mallei 2002721280	2
B	Staphylococcus aureus HOAG6042	2
B	Burkholderia thailandensis MSMB43	2
B	Bacillus cellulosilyticus N-4, DSM 2522	2
B	Bacillus weihenstephanensis FSL H7-687	2
B	Actinokineospora terrae DSM 44260	2
B	Bacillus cereus VD200	2
B	Agrobacterium radiobacter DSM 30147	2
B	Lysinibacillus fusiformis SW-B9	2
B	Staphylococcus aureus H24884	2
B	Staphylococcus epidermidis NIH08001	2
B	Smithella sp. ME-1	2
B	Bacillus alcalophilus ATCC 27647	2
B	Sporomusa sp. KB1	2
B	Clostridium cellulosi CS-4-4	2
B	Bacillus anthracis Cvac02	2
B	Oceanobacillus iheyensis HTE831	2
B	Burkholderia pseudomallei MSHR5855	2
B	Bacillus cereus Q1	2
B	Bacillus anthracis H9401	2
B	Nocardia brasiliensis ATCC 700358	2
B	Bacillus thuringiensis sv. kurstaki YBT-1520	2
B	Bacillus sp. MB2021	2
B	Lysinibacillus fusiformis ZB2	2
B	Staphylococcus aureus F48611	2
B	Burkholderia pseudomallei NCTC 13178	2
B	Staphylococcus epidermidis Scl25	2
B	Oceanobacillus kimchii X50	2
B	Burkholderia pseudomallei NCTC 13177	2
B	Pseudosphingobacterium domesticum DSM 18733	2
B	Salinispora pacifica CNY703	2
B	Bacillus sp. UNC322MFChir4.1	2
B	Lysinibacillus sp. BC-14	2
B	Actinoplanes globisporus DSM 43857	2
B	Bacillus cereus BAG4X2-1	2
B	Bacillus cereus VD045	2
B	Bacillus anthracis Vollum	2
B	Bacillus cereus HuA3-9	2
B	Bacillus cereus VDM021	2
B	Bacillus thuringiensis sv. kurstaki HD-1	2
B	Bacillus mycoides Rock3-17	2
B	Bacillus thuringiensis sv. huazhongensis BGSC 4BD1	2
B	Bacillus megaterium DSM 319	2
B	Bacillus cereus HuA2-9	2
B	Paenibacillus sp. UNCCL117	2
B	Staphylococcus pettenkoferi VCU012	2
B	Escherichia coli HVH 110 (4-6978754)	2
B	Clostridium sp. KNHs205	2
B	Bacillus cereus AH621	2
B	Staphylococcus aureus M20916	2
B	Staphylococcus aureus F77919	2
B	Burkholderia pseudomallei Pasteur	2
B	Exiguobacterium acetylicum DSM 20416	2
B	Bacillus thuringiensis BMB171	2
B	Salinispora pacifica DSM 45547	2
B	Salinispora pacifica CNS996	2
B	Nocardia brasiliensis IFM 10847	2
B	Bacillus cereus E33L (ZK) (re-annotation)	2
B	Lysinibacillus boronitolerans F1182	2
B	Bacillus cereus BAG2O-1	2
B	Ktedonobacter racemifer SOSP1-21, DSM 44963	2
B	Bacillus cereus BGSC 6E1	2
B	Burkholderia pseudomallei BEB	2
B	Bacillus cereus AH820	2
B	Lysinibacillus sp. TC-37	2
B	Staphylococcus aureus aureus USA300 (re-annotation)	2
B	Staphylococcus aureus H12893	2
B	Exiguobacterium sp. ZWU0009	2
B	Brevibacillus brevis NBRC 100599	2
B	Bacillus cereus BtB2-4	2
B	Staphylococcus aureus F26858	2
B	Staphylococcus aureus GGMC6003	2
B	Bacillus cereus BAG1X2-1	2
B	Bacillus cereus CER074	2
B	Staphylococcus epidermidis BCM-HMP0060	2
B	Micromonospora sp. M42	2
B	Burkholderia mallei FMH 23344	2
B	Burkholderia pseudomallei MSHR5855	2
B	Bacillus cereus VD169	2
B	Staphylococcus aureus DAR3616	2
B	Bacillus cereus sv. MLST type 144 H3081.97	2
B	Bacillus sp. WBUNB001_A	2
B	Paenibacillus sp. 1_12	2
B	Staphylococcus aureus LAMC0013	2
B	Bacillus cereus BAG5X12-1	2
B	Paenibacillus sp. UNC451MF	2
B	Bacillus cereus F65185	2
B	Bacillus thuringiensis LM1212	2
B	Bacillus mycoides BHP	2
B	Bacillus cereus BAG3O-1	2
B	Actinospica robiniae DSM 44927	2
B	Burkholderia sp. BGJ	2
B	Bacillus sp. OK634	2
B	Bacillus cereus VD166	2
B	Bacillus anthracis CNEVA-9066	2
B	Staphylococcus aureus aureus CBD-635	2
B	Pontibacillus marinus BH030004	2
B	Salinispora pacifica DSM 45543	2
B	Streptococcus mutans B06Sm2	2
B	Saccharopolyspora hirsuta ATCC 20501	2
B	Bacillus cereus HuB13-1	2
B	AP Proteobacteria bacterium JGI 0000113-E041335916320647	2
B	Staphylococcus aureus GGMC6053	2
B	Staphylococcus aureus T66243	2
B	Bacillus cereus K-5975c	2
B	Staphylococcus aureus AMMC6068	2
B	Staphylococcus aureus DAR3609	2
B	Pelosinus sp. UFO1	2
B	Variovorax sp. OK605	2
B	Staphylococcus aureus W21479	2
B	Staphylococcus aureus M42507	2
B	Staphylococcus aureus W24216	2
B	Bacillus cereus ISP3191	2
B	Bacillus sp. 105MF	2
B	Desulfobacter curvatus DSM 3379	2
B	Burkholderia pseudomallei BEX	2
B	Bacillus cereus R309803	2
B	Bacillus anthracis Carbosap	2
B	Staphylococcus aureus T37840	2
B	Bacillus thuringiensis sv. kurstaki HD73	2
B	Staphylococcus aureus S56450	2
B	Staphylococcus aureus T12805	2
B	Staphylococcus aureus W89268	2
B	Bacillus weihenstephanensis KBAB4	2
B	Fischerella muscicola PCC 7414	2
B	Burkholderia pseudomallei 1026b	2
B	Bacillus anthracis Tsiankovskii-I	2
B	Burkholderia mallei FMH (re-annotation)	2
B	Burkholderia pseudomallei BEJ	2
B	Staphylococcus aureus T18851	2
B	Staphylococcus epidermidis VCU041	2
B	Staphylococcus aureus S72396	2
B	Burkholderia pseudomallei BEO	2
B	Staphylococcus aureus T20118	2
B	Bacillus thuringiensis konkukian sv. H34 97-27 (re-annotation)	2
B	delta proteobacterium sp. MLMS-1	2
B	Bacillus cereus m1293	2
B	Burkholderia pseudomallei	2
B	Bacillus sp. 278922_107	2
B	Bacillus cereus VD154	2
B	Paenibacillus sp. YR247	2
B	Bacillus sp. 37MA	2
B	Bacillus anthracis Sen3	2
B	Staphylococcus aureus HOAG6104	2
B	Burkholderia pseudomallei MSHR6137	2
B	Staphylococcus aureus T45836	2
B	Bacillus cereus AH187 (F4810/72)	2
B	Burkholderia pseudomallei	2
B	Bacillus anthracis 8903-G	2
B	Bacillus thuringiensis NBIN-866	2
B	Staphylococcus aureus M80992	2
B	Bacillus cereus AH1273	2
B	Paenibacillus alginolyticus DSM 5050	2
B	Staphylococcus aureus H27862	2
B	Burkholderia pseudomallei BEM	2
B	Bacillus sp. M3-13	2
B	Bacillus cereus BAG2X1-2	2
B	Staphylococcus aureus KINW6040	2
B	Staphylococcus aureus W75098	2
B	Burkholderia pseudomallei CMS	2
B	Bacillus cereus W	2
B	Salinispora pacifica CNT854	2
B	Bacillus cereus F837/76	2
B	Burkholderia mallei 10399	2
B	Staphylococcus aureus aureus CIG1165	2
B	Burkholderia pseudomallei 14	2
B	Bacillus cereus LCT-BC235	2
B	Bacillus cereus BAG6X1-2	2
B	Bacillus cereus TIAC219	2
B	Bacillus thuringiensis sv. thuringiensis IS5056	2
B	Bacillus megaterium MSP20.1	2
B	Paenibacillus mucilaginosus K02	2
B	Staphylococcus aureus UCIM6081	2
B	Burkholderia pseudomallei 1710a	2
B	Bacteroides fragilis S6L5	2
B	Paenibacillus sp. HGH0039	2
B	Staphylococcus aureus F80972	2
B	Bacillus cereus BAG1X1-1	2
B	Burkholderia pseudomallei MSHR338	2
B	Bacillus thuringiensis sv. berliner ATCC 10792	2
B	Burkholderia thailandensis MSMB43	2
B	Staphylococcus aureus W35455	2
B	Staphylococcus aureus F35307	2
B	Salinispora pacifica CNS055	2
B	Staphylococcus aureus W75132	2
B	Bacillus sp. 7_6_55CFAA_CT2	2
B	Fischerella sp. PCC 9605	2
B	Burkholderia pseudomallei	2
B	Staphylococcus aureus aureus USA300	2
B	Fusobacterium ulcerans ATCC 49185	2
B	Bacillus anthracis Ames	2
B	Burkholderia pseudomallei	2
B	Lysinibacillus sp. LD79	2
B	Bacillus cereus HuB2-9	2
B	Candidatus TM7 SBR4	2
B	Staphylococcus aureus M0773	2
B	Staphylococcus aureus HI168	2
B	Bacillus thuringiensis sv. monterrey BGSC 4AJ1	2
B	Staphylococcus aureus T17141	2
B	Lysinibacillus sp. SG45	2
B	Bacillus thuringiensis sv. finitimus YBT-020	2
B	Bacillus anthracis Zimbabwe 89	2
B	Staphylococcus aureus T52649	2
B	Staphylococcus aureus W89581	2
B	Bacillus anthracis A0193	2
B	Burkholderia pseudomallei 112	2
B	Burkholderia pseudomallei BEZ	2
B	Pelosinus fermentans JBW45	2
B	Variovorax paradoxus 110B	2
B	Staphylococcus aureus H25869	2
B	Bacillus anthracis Kruger B	2
B	Pelosinus fermentans B3	2
B	Bacillus thuringiensis sv. pulsiensis BGSC 4CC1	2
B	Staphylococcus aureus M79684	2
B	Brucella abortus 90-12178	2
B	Burkholderia pseudomallei 1106b	2
B	Burkholderia pseudomallei DM98	2
B	Bacillus megaterium WSH-002	2
B	Exiguobacterium sp. OS-77	2
B	Bacillus cereus BMG1.7	2
B	Burkholderia mallei BMY	2
B	Bacillus cereus FRI-35	2
B	Brevibacillus sp. BC25	2
B	Pelosinus fermentans A12	2
B	Lysinibacillus sphaericus SSII-1	2
B	Bacillus cereus ATCC 4342	2
B	Bacillus cereus VD107	2
B	Staphylococcus aureus T22051	2
B	Staphylococcus aureus F41902	2
B	Lysinibacillus sp. SG8	2
B	Bacteroidales bacterium PSC KfJoeBact1-1	2
B	Bacillus cereus VD115	2
B	Staphylococcus epidermidis VCU120	2
B	Bacillus thuringiensis sv. pondicheriensis BGSC 4BA1	2
B	Clostridium drakei SL1	2
B	Burkholderia pseudomallei HBPUB10303a	2
B	Enterococcus faecalis SDVK1A	2
B	Staphylococcus aureus MISS6052	2
B	Bacillus cereus G9241	2
B	Staphylococcus aureus W92106	2
B	Bacillus cereus HuA2-4	2
B	Staphylococcus aureus OCMM6052	2
B	Burkholderia mallei JHU	2
B	Burkholderia pseudomallei MSHR346	2
B	Salinispora pacifica CNT029	2
B	Bacillus cereus VD156	2
B	Pelosinus fermentans R7, DSM 17108	2
B	Staphylococcus aureus M79686	2
B	Bacillus cereus BAG3X2-2	2
B	Bacillus cereus LCT-BC244	2
B	Salinispora pacifica CNS860	2
B	Burkholderia mallei BMQ	2
B	Bacillus sp. 95MFCvi2.1	2
B	Bacillus thuringiensis sv. tolworthi NA205-2	2
B	Clostridiales Family XI. Incertae Sedis sp. S5-A11	2
B	Bacillus cereus Rock4-2	2
B	Saccharopolyspora spinosa NRRL 18395	2
B	Lysinibacillus fusiformis ZC1	2
B	Burkholderia pseudomallei Mahidol-1106a	2
B	Bacillus flexus 27Col1.1E	2
B	Bacillus cereus BAG6O-2	2
B	Bacillus subtilis B7-s	2
B	Viridibacillus arenosi FSL R5-213	2
B	Bacillus cereus VDM022	2
B	Rhodococcus sp. J21	2
B	Desulfotignum balticum DSM 7044	2
B	Bacillus cereus JM-Mgvxx-63	2
B	Bacillus anthracis STI	2
B	Paenibacillus senegalensis JC66	2
B	Bacillus sp. UNC437CL72CviS29	2
B	Burkholderia oklahomensis BDU	2
B	Bacillus sp. TS-2	2
B	Bacillus cereus VDM006	2
B	Burkholderia mallei 10399 (re-annotation)	2
B	Burkholderia mallei GB8 horse 4	2
B	Burkholderia pseudomallei 354a	2
B	Burkholderia pseudomallei BED	2
B	Paenibacillus chitinolyticus NBRC 15660	2
B	Bacillus cereus BAG5X2-1	2
B	Lysinibacillus sphaericus CBAM5	2
B	Staphylococcus aureus H47169	2
B	Bacillus cereus BAG2X1-1	2
B	Staphylococcus aureus LPIH6008	2
B	Lysinibacillus sp. SG9	2
B	Burkholderia pseudomallei	2
B	Bacillus sp. WBUNB004	2
B	Bacillus cereus ATCC 14579	2
B	Salinispora pacifica CNT045	2
B	Staphylococcus aureus T16669	2
B	Paenibacillus mucilaginosus KNP414	2
B	Lysinibacillus sphaericus NRS1693	2
B	Burkholderia pseudomallei BPC006	2
B	Bacillus anthracis SVA11	2
B	Bacillus manliponensis JCM 15802	2
B	Bacillus cereus VD148	2
B	Bacillus anthracis Sen2Col2	2
B	Bacillus cereus Rock3-28	2
B	Lysinibacillus fusiformis H1k	2
B	Bacillus thuringiensis Bt407	2
B	Pseudoalteromonas luteoviolacea 2ta16	2
B	Bacillus cereus VD184	2
B	Bacillus cereus BDRD-ST24	2
B	Bacillus sp. WBUNB009	2
B	Fusobacterium varium ATCC 27725	2
B	Lysinibacillus sp. YR326	2
B	Burkholderia mallei PRL-20	2
B	Burkholderia pseudomallei	2
B	Staphylococcus aureus DAR951	2
B	Bacillus cereus MM3	2
B	Bacillus anthracis Heroin Ba4599	2
B	Staphylococcus aureus F48603	2
B	Staphylococcus aureus DAR3518	2
B	Bacillus anthracis 52-G	2
B	Morganella morganii morganii GM1DA1	2
B	Lysinibacillus fusiformis RB21 (Lysinibacillus fusiformis RB21 complete genome assembly)	2
B	Bacillus thuringiensis sv. israelensis (re-annotation)	2
B	Bacillus anthracis V770-NP1-R	2
B	Bacillus cereus BcFL2013	2
B	Bacillus cereus 172560W	2
B	Burkholderia pseudomallei	2
B	Staphylococcus aureus SJUD6014	2
B	Staphylococcus aureus aureus VRS9	2
B	Bacillus sp. Aph1	2
B	Burkholderia pseudomallei BCC215	2
B	Spirochaeta cellobiosiphila DSM 17781	2
B	delta proteobacterium sp. MLMS-1 (re-annotation)	2
B	Bacillus anthracis 3166	2
B	Bacillus cereus MSX-A12	2
B	Bacillus cereus ATCC 4342	2
B	Bacillus anthracis A0174	2
B	Bacillus anthracis Sterne	2
B	Salinispora pacifica CNT584	2
B	Burkholderia mallei BMK	2
B	Bacillus thuringiensis sv. kurstaki T03a001	2
B	Bacillus cereus VD102	2
B	Achromobacter piechaudii HLE	2
B	Bacillus thuringiensis sv. kurstaki YBT-1520	2
B	AP Caulobacter sp. JGI 0001041-J051359742226295 (contamination screened)	2
B	Staphylococcus aureus M17027	2
B	Bacillus anthracis 3154	2
B	Bacillus cereus LCT-BC25	2
B	Bacillus thuringiensis IBL200	2
B	Bacillus thuringiensis HD-771	2
B	Lysinibacillus sp. TC-13	2
B	Burkholderia pseudomallei MSHR511	2
B	Staphylococcus aureus WMCS6011	2
B	Staphylococcus aureus HOAG6057	2
B	Marinomonas sp. MWYL1	2
B	Burkholderia pseudomallei Bp22	2
B	Bacillus cereus 03BB102	2
B	Burkholderia pseudomallei 1710a (re-annotation)	2
B	Actinoplanes sp. SE50/110	2
B	Bacillus cereus HD73	2
B	Staphylococcus aureus COAS6055	2
B	Burkholderia pseudomallei 1026a	2
B	Burkholderia pseudomallei Pakistan 9	2
B	Burkholderia pseudomallei 406e	2
B	Bacillus cereus HuA2-3	2
B	Bacillus cereus BAG5X1-1	2
B	Bacillus cereus ATCC 10987 (re-annotation)	2
B	Bacillus sp. H1m	2
B	Staphylococcus aureus F36683	2
B	Klebsiella oxytoca RC10	2
B	Pseudoalteromonas luteoviolacea 2ta16 (Draft assembly 1)	2
B	Staphylococcus aureus KINW6023	2
B	Vibrio diazotrophicus NBRC 103148	2
B	Paenibacillus ehimensis A2	2
B	Bacillus thuringiensis sv. tochigiensis BGSC 4Y1	2
B	Bacillus cereus Rock4-18	2
B	Burkholderia pseudomallei BFD	2
B	Bacillus anthracis Vollum	2
B	Pelosinus fermentans A11	2
B	Bacillus sp. YF23	2
B	Conexibacter woesei ID131577, DSM 14684	2
B	Burkholderia oklahomensis EO147	2
B	Staphylococcus aureus H65794	2
B	Staphylococcus aureus UCIM6145	2
B	Staphylococcus aureus MISS6103	2
B	Bacillus cereus MSX-A1	2
B	Staphylococcus aureus M32669	2
B	Bacillus anthracis Ames (re-annotation)	2
B	Burkholderia mallei SAVP1	2
B	Bacillus thuringiensis sv. sotto T04001	2
B	Bacillus sp. UNCCL81	2
B	Bacillus cereus G9241 (re-annotation)	2
B	Bacillus cereus BAG2O-2	2
B	Burkholderia mallei NCTC 10247	2
B	Bacillus sp. YR331	2
B	Staphylococcus aureus M0881	2
B	Bacillus cereus BAG3X2-1	2
B	Desulfosporosinus meridiei S10, DSM 13257	2
B	Salinispora pacifica DSM 45546	2
B	Bacillus anthracis A16R	2
B	Bacillus anthracis Australia 94	2
B	Bacillus sp. FJAT-13831	2
B	Staphylococcus aureus DAR3587	2
B	Bacillus cereus AH1272	2
B	Bacillus cereus VD022	2
B	Bacillus cereus VD078	2
B	Bacillus nealsonii AAU1_buffalo	2
B	Bacillus cereus Rock1-15	2
B	Staphylococcus aureus H33636	2
B	Staphylococcus aureus W50092	2
B	Bacillus cereus NVH0597-99	2
B	Staphylococcus aureus SA_ST125_MupR	2
B	Bacillus cereus BAG5O-1	2
B	Bacillus thuringiensis sv. aizawai Leapi01	2
B	Burkholderia pseudomallei 91	2
B	Bacillus anthracis Gmb1	2
B	Burkholderia pseudomallei MSHR305	2
B	Bacillus vireti LMG 21834	2
B	Bacillus thuringiensis DAR 81934	2
B	Bacillus gaemokensis JCM 15801	2
B	Bacillus anthracis A16	2
B	Bacillus cereus F	2
B	Burkholderia pseudomallei 1258b	2
B	Burkholderia mallei GB8 horse 4 (re-annotation)	2
B	Staphylococcus aureus FVRH6076	2
B	Actinoplanes friuliensis DSM 7358	2
B	Burkholderia pseudomallei BDI	2
B	Staphylococcus aureus COAS6087	2
B	Burkholderia pseudomallei BDD	2
B	Bacillus weihenstephanensis FSL R5-860	2
B	Staphylococcus aureus M77229	2
B	Staphylococcus epidermidis M23864:W2(grey)	2
B	Burkholderia mallei 2002721280 (re-annotation)	2
B	Bacillus cereus BDRD-Cer4	2
B	Bacillus anthracis A1055	2
B	Bacillus cereus mm1550	2
B	Bacillus cereus IS845/00	2
B	Bacillus thuringiensis Al Hakam	2
B	Staphylococcus aureus F29214	2
B	Paenibacillus sp. UNC499MF	2
B	Bacillus thuringiensis sv. kurstaki HD-1	2
B	Burkholderia pseudomallei HBPUB10303a	2
B	Burkholderia pseudomallei BGQ	2
B	Bacillus thuringiensis T01-328	2
B	Bacillus cereus VD140	2
B	Staphylococcus aureus PLAC6043	2
B	Burkholderia pseudomallei NCTC 13392	2
B	Bacillus cereus MC67	2
B	Burkholderia pseudomallei MSHR1043	2
B	Salinispora pacifica CNY673	2
B	Burkholderia pseudomallei BEH	2
B	Bacillus thuringiensis sv. israelensis	2
B	Burkholderia pseudomallei MSHR5858	2
B	Bacillus cereus VD021	2
B	Staphylococcus cohnii hu-01	2
B	Bacillus cereus CER057	2
B	Bacillus anthracis BFV	2
B	Lysinibacillus sphaericus 2297	2
B	Staphylococcus aureus M49691	2
B	Salinispora pacifica CNT138	2
B	Bacillus anthracis Ames Ancestor A2084	2
B	Lysinibacillus sp. SG53	2
B	Staphylococcus aureus F43221	2
B	Exiguobacterium sp. MH3	2
B	Bacillus anthracis HYU01	2
B	Staphylococcus aureus DAR1811	2
B	Bacillus thuringiensis YBT-1518	2
B	Burkholderia pseudomallei BFB	2
B	Kutzneria sp. 744	2
B	Coxiella burnetii Nine Mile phase I / RSA 493 (re-annotation)	2
B	Lysinibacillus sphaericus 1987	2
B	Burkholderia pseudomallei 1106b (re-annotation)	2
B	Bacillus cereus MC118	2
B	Staphylococcus aureus DAR5881	2
B	Lysinibacillus sp. SG55	2
B	Bacillus thuringiensis sv. pakistani t13001	2
B	Bacillus cereus ATCC 10876	2
B	Oceanobacillus iheyensis HTE831 (re-annotation)	2
B	Streptococcus mutans B107SM-B	2
B	Staphylococcus aureus W45750	2
B	Staphylococcus aureus DAR1065	2
B	Bacillus anthracis A0465	2
B	Burkholderia pseudomallei BDE	2
B	Paludibacterium yongneupense DSM 18731	2
B	Bacillus cereus BAG1O-2	2
B	Exiguobacterium enclensis NIO-1109	2
B	AP Bacteroidetes bacterium SCGC AAA027-N21 1336627476687	2
B	Bacillus sp. 72	2
B	Bacillus cereus bv. anthracis CI	2
B	Staphylococcus aureus aureus IS-250	2
B	Burkholderia pseudomallei 1106a	2
B	Bacillus cereus BDRD-ST26	2
B	Bacillus cereus VD131	2
B	Burkholderia pseudomallei MSHR5848	2
B	Staphylococcus aureus H56227	2
B	Burkholderia mallei JHU (re-annotation)	2
B	Lysinibacillus sp. BC-43	2
B	Bacillus cereus BDRD-ST196	2
B	Bacillus cereus BAG2X1-3	2
B	Staphylococcus aureus AMMC6015	2
B	Bacillus cereus BAG4O-1	2
B	Burkholderia mallei 23344	2
B	Bacillus anthracis 2000031021	2
B	Bacillus panaciterrae DSM 19096	2
B	Staphylococcus aureus F53388	2
B	Staphylococcus aureus M0758	2
B	Paenibacillus elgii B69	2
B	Bacillus cereus VD048	2
B	Bacillus anthracis CZC5	2
B	Burkholderia pseudomallei S13	2
B	Bacillus anthracis WesternNA USA6153	2
B	Bacillus anthracis BF1	2
B	Aneurinibacillus migulanus DSM 2895	2
B	Bacillus cereus E33L (ZK)	2
B	Bacillus cereus AH603	2
B	Bacillus anthracis Ames Ancestor A2084 (re-annotation)	2
B	Bacteroidales bacterium PSC KfJoeBact2-2	2
B	Paenibacillus sp. HGF7	2
B	Bacillus cereus VD214	2
B	Bacillus cereus Rock3-44	2
B	Bacillus cereus AH1271	2
B	Bacillus thuringiensis HD-789	2
B	Bacillus sp. RP1137	2
B	Burkholderia mallei FMH	2
B	Bacillus sp. H1a	2
B	Bacillus cereus BAG1X1-3	2
B	Bacillus sp. ES.034	2
B	Bacillus cereus HuB4-10	2
B	Bacillus sp. 123MFChir2	2
B	Staphylococcus epidermidis Scl31	2
B	Bacillus cereus VDM053	2
B	Bacillus cereus VD142	2
B	Bacillus thuringiensis sv. andalousiensis BGSC 4AW1	2
B	Bacillus cereus G9842	2
B	Pelosinus fermentans B4	2
B	Bacillus anthracis A0442	2
B	Bacillus megaterium QM B1551	2
B	Peptoniphilus lacrimalis DNF00528	2
B	Sporolactobacillus laevolacticus DSM 442	2
B	Bacillus sp. BC15	2
B	Staphylococcus aureus HOAG6043	2
B	Staphylococcus aureus F46785	2
B	Burkholderia mallei ATCC 23344 (re-annotation)	2
B	Bacillus anthracis A0248	2
B	Burkholderia pseudomallei BDT	2
B	Bacillus anthracis 9080-G	2
B	Bacillus sp. NRRL B-14911 (re-annotation)	2
B	Bacillus cereus B5-2	2
B	Paenibacillus sp. MSt1	2
B	Bacillus cereus BAG1O-3	2
B	Burkholderia pseudomallei NAU20B-16	2
B	Bacillus cereus HuA2-1	2
B	Burkholderia pseudomallei MSHR5848	2
B	Bacillus cereus IS075	2
B	Salinispora pacifica CNT403	2
B	Bacillus mycoides Rock1-4	2
B	Bacillus cereus Rock1-3	2
B	Bacillus cereus BAG3O-2	2
B	Bacillus anthracis Han	2
B	Bacillus cereus VD014	2
B	Bacillus cereus F1-15	2
B	Burkholderia mallei NCTC 10229	2
B	Staphylococcus hominis SK119	2
B	Staphylococcus aureus SCOA6006	2
B	Bacillus cereus A1	2
B	Paenibacillus sp. URHA0014	2
B	Staphylococcus aureus H35283	2
B	Clostridium hathewayi DSM 13479	2
B	Bacillus cereus B4264	2
B	Bacillus cereus ATCC 10987	2
B	Burkholderia pseudomallei MSHR5858	2
B	Nocardia brasiliensis NBRC 14402	2
B	Burkholderia pseudomallei 1655 (re-annotation)	2
B	Staphylococcus aureus F88405	2
B	Bacillus sp. NRRL B-14911	2
B	Fusobacterium sp. 12_1B	2
B	Bacillus cereus BAG6O-1	2
B	Weissella koreensis JC2156	2
B	Bacillus cereus ATCC 10876	2
B	Bacillus cereus BAG2O-3	2
B	Bacillus mycoides 219298	2
B	Staphylococcus aureus M0026	2
B	Bacillus thuringiensis IBL4222	2
B	Bacillus anthracis delta Sterne	2
B	Bacillus kribbensis DSM 17871	2
B	Bacillus cereus FT9	2
B	Bacillus cereus NC7401	2
B	Streptococcus mutans B082SM-A	2
B	Bacillus cereus RCH_BC1 (Abyss contigs Sep '10)	2
B	Bacillus cereus AND1407	2
B	Burkholderia pseudomallei HBPUB10134a	2
B	Bacillus cereus BAG4X12-1	2
B	Actinopolymorpha alba DSM 45243	2
B	Burkholderia pseudomallei K96243	2
B	Bacillus cereus VD133	2
B	Bacillus anthracis 95014	2
B	Bacillus cereus HuB4-4	2
B	Staphylococcus aureus OCMM6085	2
B	Brevibacillus laterosporus DSM 25	2
B	Staphylococcus aureus COAS6117	2
B	Bacillus cereus BAG1X2-3	2
B	Bacillus cereus ATCC 14579 (re-annotation)	2
B	Bacillus weihenstephanensis NBRC 101238	2
B	Bacillus cereus RCH_BC3 (Abyss contigs Sep '10)	2
B	Staphylococcus aureus ST228/16125	2
B	Salinispora pacifica CNS863	2
B	AP Candidatus Synechococcus spongiarum LMB bulk10D1382731499498	2
B	Staphylococcus aureus H27761	2
B	Burkholderia pseudomallei NCTC 13179	2
B	Escherichia coli HVH 187 (4-4471660)	2
B	Burkholderia pseudomallei 576	2
B	Desulfosporosinus orientis Singapore I, DSM 765	2
B	Pelosinus sp. HCF1	2
B	Bacillus sp. OK061	2
B	Bacillus anthracis Sterne (re-annotation)	2
B	Burkholderia pseudomallei 9	2
B	Rhodococcus imtechensis RKJ300	2
B	Burkholderia pseudomallei Pasteur (re-annotation)	2
B	Bacillus anthracis Carbosap	2
B	Bacillus cereus IS195	2
B	Staphylococcus aureus T34011	2
B	Burkholderia pseudomallei BSR	2
B	Burkholderia thailandensis MSMB121	2
B	Bacillus cereus VDM062	2
B	Burkholderia oklahomensis C6786	2
B	Staphylococcus aureus SJUD6041	2
B	Lysinibacillus fusiformis RB21	2
B	Bacillus thuringiensis sv. chinensis CT-43	2
B	Bacillus cereus VDM019	2
B	Staphylococcus aureus M49501	2
B	Escherichia coli P0304777.5	2
B	Staphylococcus aureus MISS6027	2
B	Burkholderia mallei ATCC 23344	2
B	Lysinibacillus sphaericus LP1-G	2
B	Bacillus cereus Rock3-42	2
B	Salinispora pacifica CNT124	2
B	Bacillus cereus VD136	2
B	Burkholderia pseudomallei B7210	2
B	Burkholderia pseudomallei 406e	2
B	Staphylococcus aureus T74091	2
B	Burkholderia pseudomallei MSHR520	2
B	Burkholderia pseudomallei BGR	2
B	Acinetobacter baumannii NIPH 527	2
B	Burkholderia pseudomallei K96243 (re-annotation)	2
B	Bacillus cereus BAG1O-1	2
B	Staphylococcus aureus SJUD6015	2
B	Burkholderia pseudomallei MSHR146	2
B	Bacillus subtilis BEST7613	2
B	Bacillus cereus MSX-D12	2
B	Staphylococcus aureus F48607	2
B	Bacillus anthracis Smith 1013	2
B	Staphylococcus aureus F16108	2
B	Staphylococcus aureus WMCA6123	2
B	Burkholderia pseudomallei 668	2
B	Staphylococcus aureus DAR3891	2
B	Staphylococcus aureus M80979	2
B	Staphylococcus aureus DAR3590	2
B	Pseudomonas bauzanensis W13Z2	2
B	Bacillus cereus HuB5-5	2
B	Bacillus cereus BAG1X1-2	2
B	Bacillus thuringiensis konkukian sv. H34 97-27	2
B	Lysinibacillus sphaericus OT4b.31 (First whole shotgun-sequence assembly)	2
B	Nocardia sp. BMG51109	2
B	Burkholderia pseudomallei 1655	2
B	Scytonema hofmanni PCC 7110	2
B	Bacillus megaterium BMS	2
B	Bacillus cereus Schrouff	2
B	Bacillus anthracis CDC 684	2
B	Bacillus anthracis A0389	2
B	Bacillus cereus BAG6X1-1	2
B	Bacillus cereus 03BB108	2
B	Staphylococcus epidermidis NIH06004	2
B	Bacillus thuringiensis sv. israelensis	2
B	Paucisalibacillus globulus DSM 18846	2
B	Bacillus sp. 171095_106	2
B	Burkholderia pseudomallei THE	2
B	Kribbella catacumbae DSM 19601	2
B	Bacillus megaterium NCT-2	2
B	Staphylococcus aureus F23347	2
B	Bacillus infantis NRRL B-14911	2
B	Bacillus cereus BAG1X2-2	2
B	Burkholderia pseudomallei	2
B	Bacillus cereus VD118	2
B	Bacillus cereus ISP2954	2
B	Bacillus anthracis UR-1	2
B	Staphylococcus aureus H64967	2
B	Bacillus cereus HuB1-1	2
B	Bacillus mycoides DSM 2048	2
B	Staphylococcus aureus GGMC6010	2
B	Staphylococcus aureus F89053	2
B	Staphylococcus epidermidis W23144	2
B	Bacillus thuringiensis MC28	2
B	Burkholderia mallei 092700E	2
B	Bacillus toyonensis BCT-7112	2
B	Bacillus thuringiensis Bt407	2
B	Bacillus cereus VD196	2
B	Burkholderia pseudomallei S13 (re-annotation)	2
B	Paenibacillus sophorae S27	2
B	Campylobacter jejuni K5	2
B	Burkholderia pseudomallei HBPUB10134a	2
B	Bacillus massiliogorillae G2	2
B	Bacillus thuringiensis sv. aizawai Hu4-2	2
B	Bacillus thuringiensis sv. thuringiensis T01001	2
E	Fragaria vesca	2
E	Gymnopus luxurians FD-317 M1	2
E	Zea mays mays cv. B73	2
E	Panicum hallii	2
E	Micromonas pusilla NOUM17, RCC 299	2
E	Spirodela polyrhiza	2
E	Medicago truncatula	2
E	Citrus clementina	2
E	Arthroderma otae CBS 113480	2
E	Phaeosphaeria nodorum SN15	2
E	Drosophila pseudoobscura MV2-25	2
E	Ixodes scapularis Wikel	2
E	Coprinopsis cinerea okayama7#130	2
E	Saitoella complicata NRRL Y-17804	2
E	Hypholoma sublateritium FD-334 SS-4	2
E	Ostreococcus lucimarinus CCE9901	2
E	Drosophila grimshawi G1, TSC#15287-2541.00	2
E	Caenorhabditis elegans Bristol N2	2
E	Saccharomyces cerevisiae YJM789	2
E	Boechera stricta	2
E	Drosophila ananassae AABBg1, TSC#14024-0371.13	2
E	Chlamydomonas reinhardtii CC-503 cw92 mt+	2
E	Talaromyces marneffei ATCC 18224	2
E	Culex pipiens quinquefasciatus JHB	2
E	Drosophila melanogaster y; cn bw sp	2
E	Theileria annulata Ankara clone C9	2
E	Anopheles gambiae PEST	2
E	Ajellomyces dermatitidis SLH14081	2
E	Podospora anserina S mat+	2
E	Debaryomyces hansenii var. hansenii CBS767	2
E	Vanderwaltozyma polyspora DSM 70294	2
E	Cochliobolus heterostrophus C4, ATCC 48331	2
E	Penicillium chrysogenum Wisconsin 54-1255	2
E	Serpula lacrymans sv. lacrymans S7.9	2
E	Ricinus communis Hale	2
E	Arabidopsis thaliana	2
E	Magnaporthe oryzae 70-15	2
E	Candida tropicalis MYA-3404	2
E	Prunus persica	2
E	Theobroma cacao	2
E	Lottia gigantea	2
E	Eremothecium cymbalariae DBVPG#7215	2
E	Brachypodium distachyon	2
E	Laccaria bicolor S238N-H82	2
E	Aspergillus fumigatus Af293	2
E	Arthroderma gypseum CBS 118893	2
E	Naegleria gruberi NEG-M	2
E	Aureococcus anophagefferens CCMP 1984	2
E	Arabidopsis thaliana Columbia	2
E	Coccidioides immitis RS	2
E	Chaetomium globosum CBS 148.51	2
E	Chlamydomonas reinhardtii	2
E	Physcomitrella patens	2
E	Solanum tuberosum DM 1-3 516 R44	2
E	Aspergillus clavatus NRRL 1	2
E	Nadsonia fulvescens elongata AJ 4281, DSM 6958	2
E	Thalassiosira pseudonana CCMP 1335	2
E	Micromonas sp. RCC299	2
E	Dictyostelium discoideum AX4	2
E	Komagataella pastoris GS115	2
E	Kluyveromyces lactis NRRL Y-1140	2
E	Cryptococcus neoformans var. neoformans B-3501A	2
E	Volvox carteri f. nagariensis 69-1b	2
E	Aspergillus nidulans FGSC A4	2
E	Phaeodactylum tricornutum CCAP1055/1	2
E	Botryotinia fuckeliana B05.10	2
E	Brassica rapa FPsc	2
E	Phanerochaete chrysosporium RP-78	2
E	Acyrthosiphon pisum LSR1	2
E	Drosophila erecta TSC#14021-0224.01	2
E	Scheffersomyces stipitis CBS 6054	2
E	Schizophyllum commune H4-8	2
E	Talaromyces stipitatus ATCC 10500	2
E	Solanum lycopersicum	2
E	Nectria haematococca MPVI 77-13-4	2
E	Cercospora sojina (all assembly contigs)	2
E	Trichophyton verrucosum HKI 0517	2
E	Thielavia terrestris NRRL 8126	2
E	Volvox carteri	2
E	Trichoplax adhaerens Grell-BS-1999	2
E	Cucumis sativus	2
E	Eutrema salsugineum	2
E	Drosophila mojavensis TSC#15081-1352.22	2
E	Apis mellifera DH4	2
E	Vitis vinifera PN40024	2
E	Ajellomyces capsulatus NAm1	2
E	Naumovozyma dairenensis CBS 421	2
E	Drosophila willistoni Gd-H4-1, TSC#14030-0811.24	2
E	Xenopus tropicalis	2
E	Saccharomyces cerevisiae AWRI1631	2
E	Ustilago maydis 521	2
E	Micromonas pusilla CCMP1545	2
E	Naumovozyma castellii AS 2.2404, CBS 4309	2
E	Lachancea thermotolerans CBS 6340	2
E	Neosartorya fischeri NRRL 181	2
E	Chlorella sp. NC64A	2
E	Tuber melanosporum Mel28	2
E	Saccharomyces cerevisiae S288C	2
E	Amborella trichopoda	2
E	Setaria italica	2
E	Nasonia vitripennis SymAX	2
E	Monosiga brevicollis MX1	2
E	Malassezia globosa CBS 7966	2
E	Aspergillus flavus NRRL 3357	2
E	Torulaspora delbrueckii Wallerstein 129, CBS 1146	2
E	Aspergillus terreus NIH2624	2
E	Tetrapisispora phaffii van der Walt Y 89, CBS 4417	2
E	Gibberella zeae PH-1	2
E	Zygosaccharomyces rouxii CBS 732	2
E	Schizosaccharomyces japonicus yFS275	2
E	Pediculus humanus corporis USDA	2
E	Bombyx mori Dazao	2
E	Neurospora crassa OR74A	2
E	Candida glabrata CBS 138	2
E	Vitis vinifera	2
E	Cryptococcus neoformans var. neoformans JEC 21	2
E	Mimulus guttatus	2
E	Arthroderma benhamiae CBS 112371	2
E	Drosophila virilis TSC#15010-1051.87	2
E	Aquilegia coerulea	2
E	Tribolium castaneum Georgia GA2	2
E	Mus musculus C57BL/6J	2
E	Paracoccidioides brasiliensis Pb01	2
E	Daphnia pulex Log50	2
E	Ricinus communis	2
E	Homo sapiens	2
E	Fusarium oxysporum lycopersici 4287	2
E	Candida dubliniensis CD36	2
E	Oryza sativa	2
E	Clavispora lusitaniae ATCC 42720	2
E	Helobdella robusta	2
E	Ailuropoda melanoleuca	2
E	Coccomyxa subellipsoidea C-169	2
E	Myceliophthora thermophila ATCC 42464	2
E	Gossypium raimondii	2
E	Schizosaccharomyces pombe 972h-	2
E	Ectocarpus siliculosus Ec 32 (CCAP 1310/04)	2
E	Coccidioides posadasii C735 delta SOWgp	2
E	Ostreococcus tauri OTH95	2
E	Aspergillus niger CBS 513.88	2
E	Solanum tuberosum	2
E	Tetrahymena thermophila SB210 (Macronucleus)	2
E	Cochliobolus heterostrophus C5	2
E	Eremothecium gossypii ATCC 10895	2
E	Physcomitrella patens patens	2
E	Yarrowia lipolytica CLIB122	2
E	Coemansia reversa NRRL 1564	2
E	Rattus norvegicus BN/SsNHsdMCW	2
Domain	Genome	Gene Count
B	Bacillus cereus HuA4-10	3
B	Brevibacillus brevis X23	3
B	Staphylococcus aureus DAR3758	3
B	AP Proteobacteria bacterium JGI 0000113-P71335916320829	3
B	Brevibacillus brevis FJAT-0809-GLX	3
B	Paenibacillus chondroitinus OK414	3
B	Bacteroidales bacterium PSC KfJoeBact2-3	3
E	Capsella grandiflora	3
E	Allomyces macrogynus ATCC 38327	3
E	Selaginella moellendorffii	3
E	Selaginella moellendorfii	3
E	Perkinsus marinus PmCV4CB5 2B3 D4	3
E	Glycine max	3
E	Panicum virgatum	3
E	Branchiostoma floridae S238N-H82	3
E	Botryobasidium botryosum FD-172 SS1	3
E	Arabidopsis lyrata lyrata MN47	3
E	Sorghum bicolor BTx623	3
E	Pyrenophora tritici-repentis Pt-1C-BFP	3
E	Arabidopsis lyrata	3
E	Capsella rubella	3
E	Salix purpurea	3
E	Ostreococcus lucimarinus	3
E	Paramecium tetraurelia d4-2	3
E	Eucalyptus grandis	3
E	Drosophila yakuba Tai18E2	3
E	Populus trichocarpa	3
E	Amphimedon queenslandica	3
E	Sorghum bicolor	3
E	Populus balsamifera trichocarpa	3

## Sheet: LeuRS
Domain	Genome	Gene Count
A	Natronolimnobius innermongolicus JCM 12255	2
A	Sulfolobus islandicus L.D.8.5	2
A	Sulfolobales archaeon AZ1	2
A	Sulfolobus islandicus M.14.25	2
A	Haloarcula hispanica N601	2
A	Natronorubrum tibetense DSM 13204	2
A	Haloarcula argentinensis DSM 12282	2
A	Sulfolobus acidocaldarius 98-3, DSM 639	2
A	Halobiforma nitratireducens JCM 10879	2
A	Haloterrigena turkmenica VKM B-1734, DSM 5511	2
A	Sulfolobus tokodaii 7, JCM 10545 (re-annotation)	2
A	Methanobrevibacter smithii TS146C	2
A	Haladaptatus paucihalophilus DX253	2
A	Haloarcula amylolytica JCM 13557	2
A	Haloarcula californiae BJGN-2, ATCC 33799	2
A	Sulfolobus islandicus Y.G.57.14	2
A	Salinarchaeum sp. Harcht-Bsk1	2
A	Sulfolobus acidocaldarius 98-3, DSM 639 (re-annotation)	2
A	Sulfolobus islandicus M.16.22	2
A	Haloarcula vallismortis J.F. 54	2
A	Sulfolobus islandicus HVE10/4	2
A	Halopiger goleamassiliensis IIH3	2
A	Metallosphaera cuprina Ar-4	2
A	Sulfolobus islandicus M.16.46	2
A	Halobiforma lacisalsi AJ5, JCM 12983	2
A	Candidatus Acidianus copahuensis ALE1	2
A	Natronorubrum sulfidifaciens JCM 14089	2
A	Natrialba magadii ATCC 43099	2
A	Sulfolobus islandicus REY15A	2
A	Haloarcula hispanica CGMCC 1.2049	2
A	Halopiger xanaduensis SH-6	2
A	Halobiforma lacisalsi AJ5, JCM 12983	2
A	Natrinema versiforme JCM 10478	2
A	Haloarcula marismortui ATCC 43049 (re-annotation)	2
A	Sulfolobus islandicus M.16.27	2
A	Sulfolobus islandicus L.S.2.15	2
A	Natrinema pallidum DSM 3751	2
A	Sulfolobus islandicus M.16.30	2
A	Sulfolobus Type II	2
A	Haloterrigena limicola JCM 13563	2
A	Haloarcula sinaiiensis BJSG-2	2
A	Sulfolobus solfataricus P2 (re-annotation)	2
A	Sulfolobus islandicus Y.N.15.51	2
A	Sulfolobus acidocaldarius N8	2
A	Sulfolobus islandicus M.16.12	2
A	Sulfolobus solfataricus 98/2	2
A	Haloarcula japonica DSM 6131	2
A	Sulfolobus solfataricus P2	2
A	Halonotius sp. J07HN4 (version 2)	2
A	Haladaptatus paucihalophilus DX253	2
A	Halorhabdus utahensis AX-2, DSM 12940	2
A	Metallosphaera sedula DSM 5348	2
A	Halosimplex carlsbadense 2-9-1	2
A	Sulfolobus solfataricus 98/2	2
A	Haloarcula sinaiiensis BJSG-2	2
A	Acidianus hospitalis W1	2
A	Metallosphaera yellowstonensis MK1	2
A	Ignicoccus hospitalis KIN4/I, DSM 18386	2
A	Halomicrobium mukohataei arg-2, DSM 12286	2
A	Sulfolobus islandicus M.16.4	2
A	Natrialba chahannaoensis JCM 10990	2
A	Halomicrobium katesii DSM 19301	2
A	Haloarcula californiae BJGN-2, ATCC 33799	2
A	Haladaptatus paucihalophilus DX253	2
A	Haloterrigena salina JCM 13891	2
A	Natrinema pellirubrum 157	2
A	Sulfolobus acidocaldarius SUSAZ	2
A	Haloterrigena jeotgali A29	2
A	Haloarcula marismortui ATCC 43049	2
A	Halostagnicola larsenii XH-48, DSM 17691	2
A	Metallosphaera sedula	2
A	Haloterrigena thermotolerans DSM 11522	2
A	Sulfolobus islandicus M.16.13	2
A	Natrialba magadii ATCC 43099	2
A	Sulfolobales archaeon Acd1	2
A	Sulfolobus acidocaldarius Ron12/I	2
A	Sulfolobus tokodaii 7, JCM 10545	2
A	Natronorubrum tibetense GA33	2
A	Natrinema pellirubrum 157	2
A	Natrialba hulunbeirensis JCM 10989	2
A	Haloarcula vallismortis J.F. 54	2
A	Sulfolobus islandicus LAL14/1	2
A	Halostagnicola sp. A56	2
A	Natronorubrum bangense JCM 10635	2
B	Rhizobium leguminosarum bv. viciae UPM1131	2
B	Salinispora pacifica CNR894	2
B	Burkholderia pseudomallei 1026a	2
B	Burkholderia pseudomallei Pasteur (re-annotation)	2
B	AP Actinobacteria bacterium SCGC AC-312-N201351631988939	2
B	Burkholderia pseudomallei 1655	2
B	Leptospira interrogans sv. Copenhageni Fiocruz LV4152	2
B	Rhizobium leguminosarum bv. trifolii SRDI565	2
B	Peptoniphilus lacrimalis DNF00528	2
B	Frankia sp. QA3	2
B	Isoptericola variabilis 225	2
B	Saccharomonospora cyanea NA-134	2
B	Burkholderia pseudomallei MSHR346	2
B	Burkholderia pseudomallei	2
B	Cystobacter violaceus Cb vi76	2
B	Burkholderia pseudomallei MSHR305	2
B	Myxococcus xanthus DK 1622	2
B	Burkholderia pseudomallei 1258b	2
B	Rhizobium leguminosarum bv. viciae GB30	2
B	Clostridium sp. KNHs205	2
B	Burkholderia pseudomallei	2
B	Burkholderia pseudomallei 1258a	2
B	Burkholderia pseudomallei BEB	2
B	Burkholderia pseudomallei BDE	2
B	Burkholderia pseudomallei MSHR511	2
B	Burkholderia pseudomallei HBPUB10134a	2
B	Xenorhabdus bovienii SS-2004	2
B	Bacteroides fragilis S6L5	2
B	Burkholderia pseudomallei NCTC 13392	2
B	Rhizobium leguminosarum bv. viciae TOM	2
B	Rhizobium leguminosarum bv. viciae 248	2
B	Calothrix sp. PCC 7103	2
B	Burkholderia pseudomallei MSHR146	2
B	Candidatus Endomicrobia bacterium trichonymphae	2
B	delta proteobacterium sp. MLMS-1 (re-annotation)	2
B	Burkholderia pseudomallei 1106b (re-annotation)	2
B	Burkholderia pseudomallei BEO	2
B	Isoptericola variabilis J5	2
B	Burkholderia pseudomallei	2
B	Rhizobium leguminosarum CF307	2
B	Burkholderia pseudomallei BDT	2
B	Burkholderia pyrrocinia CH-67	2
B	Burkholderia pseudomallei 354e	2
B	Ktedonobacter racemifer SOSP1-21, DSM 44963	2
B	Burkholderia pseudomallei NCTC 13179	2
B	Burkholderia pseudomallei MSHR520	2
B	Ruania albidiflava DSM 18029	2
B	Burkholderia pseudomallei 668	2
B	Salinispora arenicola CNS051	2
B	Burkholderia pseudomallei MSHR5848	2
B	Burkholderia pseudomallei	2
B	Campylobacter jejuni K5	2
B	Holospora elegans	2
B	Clostridium beijerinckii G117	2
B	Burkholderia pseudomallei BDI	2
B	Burkholderia pseudomallei NCTC 13178	2
B	Rhizobium leguminosarum bv. viciae UPM1137	2
B	Pseudomonas bauzanensis W13Z2	2
B	Burkholderia pseudomallei HBPUB10303a	2
B	Rhizobium rhizogenes bv. II K84	2
B	Burkholderia pseudomallei BEG	2
B	Cellulosimicrobium cellulans J36	2
B	Salinispora pacifica DSM 45549	2
B	Verrucomicrobia bacterium SCGC AAA164-O14 (genbank_version)	2
B	Burkholderia pseudomallei K96243	2
B	Burkholderia pseudomallei K96243 (re-annotation)	2
B	Burkholderia pseudomallei BEX	2
B	Escherichia coli DH10B	2
B	Bacillus subtilis BEST7613	2
B	Burkholderia pseudomallei HBPUB10303a	2
B	Bacteroides sp. VE202-11	2
B	Burkholderia pseudomallei BGQ	2
B	Burkholderia pseudomallei BEC	2
B	Burkholderia pseudomallei 354a	2
B	Burkholderia pseudomallei BDD	2
B	Pseudomonas sp. GM17	2
B	Rhizobium leguminosarum bv. viciae Ps8	2
B	Burkholderia pseudomallei BEM	2
B	Burkholderia pseudomallei	2
B	Myxococcus sp. contaminant ex DSM 436	2
B	Rhizobium tropici CF286	2
B	Providencia burhodogranariea DSM 19968	2
B	Burkholderia pseudomallei BGR	2
B	Burkholderia pseudomallei S13	2
B	Burkholderia pseudomallei	2
B	Pseudomonas fluorescens HK44 (Draft 1)	2
B	Beutenbergia cavernae HKI 0122, DSM 12333	2
B	Burkholderia pseudomallei BFB	2
B	Corynebacterium freneyi DNF00450	2
B	Burkholderia pseudomallei 1710a	2
B	Pseudomonas syringae pv. aesculi 0893_23 (Aesculi)	2
B	Burkholderia pseudomallei MSHR5855	2
B	AP Bacterium JGI 0001000H181364941102513	2
B	Clostridiales bacterium VE202-04	2
B	Pseudomonas syringae pv. morsprunorum M302280PT (Morsprunorum)	2
B	Pseudomonas sp. UW4	2
B	Bacteroidales bacterium PSC KfJoeBact2-3	2
B	Burkholderia pseudomallei BEH	2
B	Rhizobium leguminosarum bv. viciae Vh3	2
B	Calothrix desertica PCC 7102	2
B	Pseudomonas sp. LAIL14HWK12:I7	2
B	Aliivibrio logei ATCC 35077	2
B	Burkholderia pseudomallei 576	2
B	Myxococcus xanthus DZ2	2
B	Rhizobium leguminosarum bv. viciae 3841	2
B	Myxococcus xanthus DK 1622 (re-annotation)	2
B	Rhizobium leguminosarum bv. trifolii WSM2297	2
B	Cellulosimicrobium cellulans J1	2
B	Rhizobium leguminosarum bv. trifolii WSM2012	2
B	Bacillus amyloliquefaciens CMW1	2
B	Burkholderia pseudomallei 406e	2
B	Burkholderia pseudomallei HBPUB10134a	2
B	Rhizobium leguminosarum bv. trifolii WSM1689	2
B	Burkholderia pseudomallei MSHR338	2
B	Burkholderia pseudomallei BEJ	2
B	Rhizobium leguminosarum bv. phaseoli 4292	2
B	Rhizobium leguminosarum bv. viciae VF39	2
B	Burkholderia pseudomallei BSR	2
B	Salinispora arenicola CNR107	2
B	Rhizobium leguminosarum bv. viciae Vc2	2
B	Morganella morganii morganii GM1DA1	2
B	Burkholderia pseudomallei 406e	2
B	Rhizobium sullae WSM1592	2
B	Salinispora pacifica CNY498	2
B	Salinispora pacifica CNR510	2
B	Burkholderia pseudomallei	2
B	Conexibacter woesei ID131577, DSM 14684	2
B	Burkholderia pseudomallei MSHR1043	2
B	Pseudomonas agarici NCPPB 2289	2
B	Hyalangium minutum DSM 14724	2
B	Rhizobium gallicum bv. gallicum R602sp	2
B	Burkholderia pseudomallei MSHR5848	2
B	Bradyrhizobium sp. Cp5.3	2
B	Burkholderia pseudomallei MSHR5855	2
B	Rhizobium leguminosarum bv. viciae WSM1481	2
B	Burkholderia sp. BGJ	2
B	Burkholderia pseudomallei BPC006	2
B	AP Bacteroidetes bacterium JGI 0000113-A171335916320716	2
B	Burkholderia pseudomallei S13 (re-annotation)	2
B	Myxococcus xanthus DZF1	2
B	Dickeya zeae DZ2Q	2
B	delta proteobacterium sp. MLMS-1	2
B	Burkholderia pseudomallei MSHR5858	2
B	Actinobacteria bacterium FNE-F8 bin_7_acI-B2	2
B	Rhizobium leguminosarum bv. trifolii TA1	2
B	Mesorhizobium alhagi CCNWXJ12-2	2
B	Clostridium hathewayi 12489931	2
B	Acinetobacter baumannii 1288284	2
B	Burkholderia thailandensis MSMB43	2
B	Burkholderia pseudomallei MSHR5858	2
B	Enterococcus faecalis SDVK1A	2
B	Salmonella enterica houtenae sv. 50:g,z51:- 01-0133	2
B	Streptococcus sp. GMD6S	2
B	AP Betaproteobacteria bacterium SCGC AB-661-E131348010216325	2
B	Rhizobium leguminosarum bv. trifolii CC278f	2
B	Salinispora pacifica DSM 45547	2
B	Burkholderia pseudomallei NAU20B-16	2
B	Fischerella sp. PCC 9605	2
B	Salinispora pacifica CNT150	2
B	Isoptericola variabilis J7	2
B	Rhizobium leguminosarum bv. viciae WSM1455	2
B	Clostridium cellulosi CS-4-4	2
B	Streptococcus sp. GMD4S	2
B	Rhizobium leguminosarum bv. phaseoli FA23	2
B	Burkholderia pseudomallei BFD	2
B	Clostridiales Family XI. Incertae Sedis sp. S5-A11	2
B	Burkholderia thailandensis MSMB43	2
B	Burkholderia pseudomallei 1710a (re-annotation)	2
B	Coxiella burnetii Nine Mile phase I / RSA 493 (re-annotation)	2
B	Burkholderia pseudomallei MSHR305	2
B	Rhizobium leguminosarum bv. trifolii WSM1325	2
B	Burkholderia pseudomallei 1106a	2
B	Rhizobium leguminosarum bv. trifolii SRDI943	2
B	Isoptericola variabilis J8	2
B	Burkholderia pseudomallei BEZ	2
B	Salinispora pacifica DSM 45546	2
B	Burkholderia pseudomallei 1655 (re-annotation)	2
B	Rhizobium leguminosarum bv. viciae 128C53	2
B	Solirubrobacter soli DSM 22325	2
B	Salinispora pacifica CNT138	2
B	Rhizobium leguminosarum OV152	2
B	Prochlorococcus marinus bv. HNLC1	2
B	Burkholderia pseudomallei	2
B	AP Candidatus Synechococcus spongiarum LMB bulk15M1387479953166	2
B	Burkholderia pseudomallei Mahidol-1106a	2
B	Burkholderia pseudomallei Pasteur	2
B	AP Proteobacteria bacterium JGI 0000113-E041335916320647	2
B	Catelliglobosispora koreensis DSM 44566	2
B	Cellulosimicrobium cellulans J34	2
B	Burkholderia thailandensis MSMB121	2
B	Staphylococcus aureus M1503	2
B	AP Halothiobacillaceae bacterium SCGC AB-674-E031362021929060	2
B	Burkholderia pseudomallei 1106b	2
B	Burkholderia pseudomallei 1026b	2
B	AP Gemmatimonadetes bacterium SCGC AAA003-K101348010218044	2
B	Burkholderia pseudomallei	2
B	Rhizobium leguminosarum bv. trifolii CC283b	2
B	Salinispora pacifica CNY666	2
B	Burkholderia pseudomallei MSHR6137	2
E	Physcomitrella patens patens	2
E	Chlorella sp. NC64A	2
E	Drosophila grimshawi G1, TSC#15287-2541.00	2
E	Aedes aegypti Liverpool	2
E	Babesia bovis T2Bo	2
E	Gossypium raimondii	2
E	Yarrowia lipolytica CLIB122	2
E	Drosophila sechellia Rob3c, 14021-0248.25	2
E	Manihot esculenta	2
E	Aquilegia coerulea	2
E	Solanum tuberosum DM 1-3 516 R44	2
E	Eremothecium cymbalariae DBVPG#7215	2
E	Naumovozyma dairenensis CBS 421	2
E	Drosophila ananassae AABBg1, TSC#14024-0371.13	2
E	Aspergillus flavus NRRL 3357	2
E	Vitis vinifera	2
E	Arthroderma benhamiae CBS 112371	2
E	Magnaporthe oryzae 70-15	2
E	Homo sapiens	2
E	Komagataella pastoris GS115	2
E	Lodderomyces elongisporus NRRL YB-4239	2
E	Theobroma cacao	2
E	Linum usitatissimum	2
E	Perkinsus marinus PmCV4CB5 2B3 D4	2
E	Neosartorya fischeri NRRL 181	2
E	Daphnia pulex Log50	2
E	Coccomyxa subellipsoidea C-169	2
E	Aspergillus fumigatus Af293	2
E	Tetrahymena thermophila SB210 (Macronucleus)	2
E	Clavispora lusitaniae ATCC 42720	2
E	Eremothecium gossypii ATCC 10895	2
E	Naegleria gruberi NEG-M	2
E	Amborella trichopoda	2
E	Ajellomyces dermatitidis SLH14081	2
E	Coemansia reversa NRRL 1564	2
E	Aureococcus anophagefferens CCMP 1984	2
E	Penicillium chrysogenum Wisconsin 54-1255	2
E	Saccharomyces cerevisiae YJM789	2
E	Caenorhabditis elegans Bristol N2	2
E	Mus musculus C57BL/6J	2
E	Arthroderma otae CBS 113480	2
E	Verticillium albo-atrum VaMs.102	2
E	Trichophyton verrucosum HKI 0517	2
E	Saccharomyces cerevisiae S288C	2
E	Fragaria vesca	2
E	Cucumis sativus	2
E	Xenopus tropicalis	2
E	Phaeodactylum tricornutum CCAP1055/1	2
E	Vanderwaltozyma polyspora DSM 70294	2
E	Drosophila willistoni Gd-H4-1, TSC#14030-0811.24	2
E	Beauveria bassiana CH (draft genome)	2
E	Schizosaccharomyces pombe 972h-	2
E	Phaeosphaeria nodorum SN15	2
E	Citrus sinensis	2
E	Drosophila mojavensis TSC#15081-1352.22	2
E	Pyrenophora tritici-repentis Pt-1C-BFP	2
E	Spizellomyces punctatus DAOM BR117	2
E	Zygosaccharomyces rouxii CBS 732	2
E	Sclerotinia sclerotiorum 1980 UF-70	2
E	Aspergillus terreus NIH2624	2
E	Uncinocarpus reesii 1704	2
E	Ailuropoda melanoleuca	2
E	Drosophila pseudoobscura MV2-25	2
E	Rattus norvegicus BN/SsNHsdMCW	2
E	Fusarium oxysporum lycopersici 4287	2
E	Nasonia vitripennis SymAX	2
E	Arabidopsis thaliana	2
E	Eucalyptus grandis	2
E	Cochliobolus heterostrophus C4, ATCC 48331	2
E	Phaseolus vulgaris	2
E	Arabidopsis thaliana Columbia	2
E	Talaromyces stipitatus ATCC 10500	2
E	Drosophila virilis TSC#15010-1051.87	2
E	Kluyveromyces lactis NRRL Y-1140	2
E	Scheffersomyces stipitis CBS 6054	2
E	Candida tropicalis MYA-3404	2
E	Physcomitrella patens	2
E	Aspergillus niger CBS 513.88	2
E	Boechera stricta	2
E	Mimulus guttatus	2
E	Saprolegnia parasitica CBS 223.65	2
E	Medicago truncatula	2
E	Volvox carteri f. nagariensis 69-1b	2
E	Lachancea thermotolerans CBS 6340	2
E	Paracoccidioides brasiliensis Pb01	2
E	Chaetomium globosum CBS 148.51	2
E	Ostreococcus lucimarinus	2
E	Solanum lycopersicum	2
E	Tribolium castaneum Georgia GA2	2
E	Drosophila erecta TSC#14021-0224.01	2
E	Ostreococcus lucimarinus CCE9901	2
E	Aspergillus clavatus NRRL 1	2
E	Ectocarpus siliculosus Ec 32 (CCAP 1310/04)	2
E	Micromonas pusilla CCMP1545	2
E	Aspergillus nidulans FGSC A4	2
E	Candida glabrata CBS 138	2
E	Theileria annulata Ankara clone C9	2
E	Tetrapisispora phaffii van der Walt Y 89, CBS 4417	2
E	Torulaspora delbrueckii Wallerstein 129, CBS 1146	2
E	Micromonas pusilla NOUM17, RCC 299	2
E	Thalassiosira pseudonana CCMP 1335	2
E	Micromonas sp. RCC299	2
E	Bombyx mori Dazao	2
E	Lottia gigantea	2
E	Apis mellifera DH4	2
E	Ostreococcus tauri OTH95	2
E	Naumovozyma castellii AS 2.2404, CBS 4309	2
E	Coccidioides posadasii C735 delta SOWgp	2
E	Gibberella zeae PH-1	2
E	Candida dubliniensis CD36	2
E	Volvox carteri	2
E	Neurospora crassa OR74A	2
E	Debaryomyces hansenii var. hansenii CBS767	2
E	Saitoella complicata NRRL Y-17804	2
E	Talaromyces marneffei ATCC 18224	2
E	Coccidioides immitis RS	2
E	Cochliobolus heterostrophus C5	2
E	Schizosaccharomyces japonicus yFS275	2
E	Helobdella robusta	2
E	Carica papaya	2
E	Dictyostelium discoideum AX4	2
E	Drosophila melanogaster y; cn bw sp	2
E	Phytophthora ramorum Pr102, UCD Pr4	2
E	Myceliophthora thermophila ATCC 42464	2
E	Citrus clementina	2
E	Drosophila yakuba Tai18E2	2
E	Podospora anserina S mat+	2
E	Arthroderma gypseum CBS 118893	2
E	Branchiostoma floridae S238N-H82	2
E	Ciona intestinalis	2
Domain	Genome	Gene Count
A	Natrinema altunense JCM 12890	3
A	Halopiger djelfamassiliensis IIH2	3
A	Natrinema sp. J7-1	3
A	Natrialba aegyptia DSM 13077	3
A	Natrinema altunense AJ2	3
A	Natrinema sp. J7-2	3
A	Natrialba asiatica DSM 12278	3
A	Natrialba taiwanensis DSM 12281	3
A	Natrinema gari JCM 14663	3
B	SAR86 cluster bacterium SAR86B	3
E	Arabidopsis halleri	3
E	Ricinus communis	3
E	Selaginella moellendorfii	3
E	Prunus persica	3
E	Panicum hallii	3
E	Thielavia terrestris NRRL 8126	3
E	Sorghum bicolor BTx623	3
E	Emiliania huxleyi CCMP 1516	3
E	Vitis vinifera PN40024	3
E	Oryza sativa	3
E	Brachypodium distachyon	3
E	Sorghum bicolor	3
E	Ixodes scapularis Wikel	3
E	Setaria italica	3
E	Glycine max	3
E	Capsella rubella	3
E	Allomyces macrogynus ATCC 38327	3
E	Nectria haematococca MPVI 77-13-4	3
E	Capsella grandiflora	3
E	Brassica rapa FPsc	3
E	Ricinus communis Hale	3
E	Populus balsamifera trichocarpa	3
E	Arabidopsis lyrata lyrata MN47	3
E	Pediculus humanus corporis USDA	3
E	Capitella teleta I ESC-2004	3
E	Selaginella moellendorffii	3
E	Salix purpurea	3
E	Arabidopsis lyrata	3

[truncated: 10 more sheets: LysRS(II), MetRS, PheRS_alpha, PheRS_beta, ProRS, SerRS, ThrRS, TrpRS, TyrRS, ValRS]
